# Supplementary material for: Transcriptome and Metabolome Profiling to Explore the Causes of Purple Leaves Formation in Non-Heading Chinese Cabbage (Brassica rapa L. ssp. chinensis Makino var. mutliceps Hort.)
Source: Foods. 2022 Jun 17;11(12):1787. doi: 10.3390/foods11121787 (PMC9222747; doi:10.3390/foods11121787)
Supplement: Supplementary file 1 [file foods-11-01787-s001.zip]

Archive with 11 entries (10 files):
- foods-1720527-supplementary/
- foods-1720527-supplementary/Figure S1.pdf
- foods-1720527-supplementary/Table S1. Summary of RNA-seq data.xlsx
- foods-1720527-supplementary/Table S2. List of DEGs in non-heading Chinese cabbage.xlsx
- foods-1720527-supplementary/Table S3. List of all significantly GO enrichment analysis.xlsx
- foods-1720527-supplementary/Table S4. List of all KEGG enrichment pathway.xlsx
- foods-1720527-supplementary/Table S5. List of all significantly KEGG enrichment pathway.xlsx
- foods-1720527-supplementary/Table S6. Differentially expressed TFs in Green vs Purple.xlsx
- foods-1720527-supplementary/Table S7. Statistic of differentially expressed TFs.xlsx
- foods-1720527-supplementary/Table S8. List of genes involved in chlorophyll biosynthesis non-heading Chinese cabbage.xlsx
- foods-1720527-supplementary/Table S9. List of primers of qRT-PCR.xlsx
