# Supplementary material for: Transcriptome and Metabolome Profiling to Explore the Causes of Purple Leaves Formation in Non-Heading Chinese Cabbage (Brassica rapa L. ssp. chinensis Makino var. mutliceps Hort.)
Source: Foods. 2022 Jun 17;11(12):1787. doi: 10.3390/foods11121787 (PMC9222747; doi:10.3390/foods11121787)
Supplement: Supplementary file 1 [file foods-11-01787-s001.zip › foods-1720527-supplementary/Table S1. Summary of RNA-seq data.xlsx]

## Sheet: Sheet1
Table S1. Summary of RNA-seq data
sample	library	raw_reads	clean_reads	clean_bases	total_map	unique_map	multi_map	error_rate	Q20	Q30	GC_pct
Purple_1	RRAS30693-V	52178406	51156540	7.67G	38794635(75.84%)	37770450(73.83%)	1024185(2.0%)	0.03	97.78	93.61	47.92
Purple_2	RRAS30694-V	59795026	58820536	8.82G	44047532(74.88%)	42888245(72.91%)	1159287(1.97%)	0.03	97.61	93.2	47.45
Purple_3	RRAS30695-V	60045254	58856784	8.83G	44379552(75.4%)	43269172(73.52%)	1110380(1.89%)	0.03	97.72	93.44	47.61
Green_1	RRAS30696-V	54739120	53879270	8.08G	40899496(75.91%)	39838426(73.94%)	1061070(1.97%)	0.03	97.61	93.22	47.72
Green_2	RRAS30697-V	58277114	57101472	8.57G	42795829(74.95%)	41712272(73.05%)	1083557(1.9%)	0.03	97.77	93.59	47.47
Green_3	RRAS30698-V	49409626	48245624	7.24G	36302223(75.24%)	35273036(73.11%)	1029187(2.13%)	0.03	97.77	93.57	47.65
