# Supplementary material for: Transcriptome and Metabolome Profiling to Explore the Causes of Purple Leaves Formation in Non-Heading Chinese Cabbage (Brassica rapa L. ssp. chinensis Makino var. mutliceps Hort.)
Source: Foods. 2022 Jun 17;11(12):1787. doi: 10.3390/foods11121787 (PMC9222747; doi:10.3390/foods11121787)
Supplement: Supplementary file 1 [file foods-11-01787-s001.zip › foods-1720527-supplementary/Table S2. List of DEGs in non-heading Chinese cabbage.xlsx]

## Sheet: Sheet1
Table S2. List of DEGs in non-heading Chinese cabbage
gene_id	Green_1	Green_2	Green_3	Purple_1	Purple_2	Purple_3	Green	Purple	log2FoldChange	pvalue	padj	gene_name	gene_chr	gene_start	gene_end	gene_strand	gene_length	gene_biotype	gene_description	tf_family
BraA09g019440.3C	84.16	49.483	113.492	22864.8	25016	28361.5	82.3784	25414.1	-8.28267	0	0	BraA09g019440.3C	A09	12495038	12496594	-	1236	-	PF01370:NAD dependent epimerase/dehydratase family	Epimerase
BraA01g013470.3C	321.912	214.426	168.519	15306.2	16049.6	16968	234.952	16108	-6.09828	1.75e-217	2.49e-213	BraA01g013470.3C	A01	7066463	7067884	-	1077	-	PF14226:non-haem dioxygenase in morphine synthesis N-terminal|PF03171:2OG-Fe(II) oxygenase superfamily	2OG-FeII_Oxy
BraA09g028560.3C	48.392	50.3994	56.1728	1457.49	1616.42	1550.59	51.6547	1541.5	-4.90268	1.98e-166	1.88e-162	BraA09g028560.3C	A09	19593883	19597435	-	1596	-	PF00010:Helix-loop-helix DNA-binding domain|PF14215:bHLH-MYC and R2R3-MYB transcription factors N-terminal	HLH
BraA08g035120.3C	197.776	89.8025	114.638	8134.39	6900.67	8199.15	134.072	7744.73	-5.85504	2.19e-151	1.56e-147	BraA08g035120.3C	A08	22619960	22621351	+	1392	-	PF02458:Transferase family	-
BraA10g022740.3C	218.816	197.932	319.841	5000.85	5167.89	5006.7	245.53	5058.48	-4.36934	6.96e-142	3.97e-138	BraA10g022740.3C	A10	15942264	15943063	-	642	-	PF02798:Glutathione S-transferase, N-terminal domain|PF00043:Glutathione S-transferase, C-terminal domain	GST_N
BraA08g035540.3C	174.632	153.031	113.492	2687.99	2311.86	2616.28	147.052	2538.71	-4.10599	5.24e-130	2.49e-126	BraA08g035540.3C	A08	22793907	22794720	+	633	-	PF00043:Glutathione S-transferase, C-terminal domain|PF02798:Glutathione S-transferase, N-terminal domain	GST_N
BraA10g012180.3C	111.512	41.2358	75.6614	3414.11	3292.81	3632.18	76.1364	3446.37	-5.50885	2.1e-118	8.55e-115	BraA10g012180.3C	A10	10094809	10096215	-	1407	-	PF00201:UDP-glucoronosyl and UDP-glucosyl transferase	UDPGT
novel.909	171.476	181.438	201.764	1853.64	1582.41	1868.64	184.892	1768.23	-3.25888	7.18e-104	2.56e-100	-	A06	6831544	6834407	+	2060	-	PF13385:Concanavalin A-like lectin/glucanases superfamily	-
BraA06g021610.3C	462.88	209.845	310.67	8734.4	8275.43	9346.88	327.798	8785.57	-4.74604	4.75e-103	1.51e-99	BraA06g021610.3C	A06	12925527	12926933	+	1407	-	PF00201:UDP-glucoronosyl and UDP-glucosyl transferase	UDPGT
BraA09g042420.3C	1976.71	1818.04	2471.61	15664.6	15423.1	16452.7	2088.79	15846.8	-2.92402	9.14e-97	2.61e-93	BraA09g042420.3C	A09	32993441	32994954	+	1077	-	PF14226:non-haem dioxygenase in morphine synthesis N-terminal|PF03171:2OG-Fe(II) oxygenase superfamily	2OG-FeII_Oxy
novel.1623	2.104	5.49811	2.29277	4174.9	3011.77	3361.15	3.29829	3515.94	-10.0042	2.47e-94	6.4e-91	-	A10	806500	807937	-	1110	-	PF02798:Glutathione S-transferase, N-terminal domain|PF00043:Glutathione S-transferase, C-terminal domain	GST_N
BraA03g050560.3C	7.364	1.8327	1.14638	2888.7	2383.46	2881.78	3.4477	2717.98	-9.62869	1.9e-89	4.53e-86	BraA03g050560.3C	A03	25971503	25972666	-	1074	-	PF03171:2OG-Fe(II) oxygenase superfamily|PF14226:non-haem dioxygenase in morphine synthesis N-terminal	2OG-FeII_Oxy
BraA06g036050.3C	63.12	72.3918	95.1499	1056.07	937.99	975.343	76.8872	989.802	-3.69209	5.45e-89	1.2e-85	BraA06g036050.3C	A06	24235644	24236830	+	948	-	-	-
BraA01g024980.3C	28.404	9.16352	13.7566	780.758	759.879	1021.44	17.108	854.025	-5.65722	1.48e-82	3.03e-79	BraA01g024980.3C	A01	14677470	14681684	-	1782	-	PF04043:Plant invertase/pectin methylesterase inhibitor|PF01095:Pectinesterase	-
BraA06g037490.3C	665.916	650.61	666.049	3414.11	3033.25	3526.17	660.859	3324.51	-2.33083	2.41e-79	4.59e-76	BraA06g037490.3C	A06	25052580	25054598	+	999	-	PF06999:Sucrase/ferredoxin-like	-
BraA09g003850.3C	2.104	1.8327	2.29277	3943.72	2837.24	3410.93	2.07649	3397.3	-10.6876	1.66e-68	2.95e-65	BraA09g003850.3C	A09	2399251	2400603	-	1353	-	PF02458:Transferase family	-
BraA07g003560.3C	230.388	303.313	436.773	3419.36	4996.05	4094.04	323.491	4169.82	-3.69003	3.43e-65	5.75e-62	BraA07g003560.3C	A07	2685380	2690443	+	1623	-	PF11744:Aluminium activated malate transporter	-
BraA03g045490.3C	25.248	20.1597	32.0988	415.073	381.282	382.578	25.8355	392.978	-3.94241	8.93e-57	1.41e-53	BraA03g045490.3C	A03	23020276	23021736	+	1053	-	PF14226:non-haem dioxygenase in morphine synthesis N-terminal|PF03171:2OG-Fe(II) oxygenase superfamily	2OG-FeII_Oxy
BraA09g025580.3C	1157.2	951.173	1171.6	4394.52	4175.31	4839.84	1093.33	4469.89	-2.03231	5.9e-51	8.85e-48	BraA09g025580.3C	A09	17212516	17215887	-	1518	-	PF00083:Sugar (and other) transporter	Sugar_tr
BraA02g015480.3C	28.404	17.4107	33.2452	342.567	337.426	377.047	26.3533	352.346	-3.76094	1.77e-47	2.53e-44	BraA02g015480.3C	A02	8093097	8094131	+	702	-	PF03188:Eukaryotic cytochrome b561	Cytochrom_B561
BraA09g054410.3C	564.924	565.389	596.12	4904.17	2967.91	3020.98	575.478	3631.02	-2.65746	1.24e-42	1.68e-39	BraA09g054410.3C	A09	39370324	39371192	+	780	-	PF13561:Enoyl-(Acyl carrier protein) reductase	-
BraA02g006880.3C	1124.59	788.979	1411.2	6336.44	6207.02	6441.13	1108.26	6328.2	-2.51462	1.09e-41	1.42e-38	BraA02g006880.3C	A02	3256633	3257440	+	648	-	PF02798:Glutathione S-transferase, N-terminal domain|PF00043:Glutathione S-transferase, C-terminal domain	GST_N
BraA03g016260.3C	601.744	481.085	904.497	4618.35	3607.86	3854.36	662.442	4026.85	-2.60534	6.07e-36	7.53e-33	BraA03g016260.3C	A03	7523343	7525239	-	1128	-	PF00067:Cytochrome P450	p450
BraA03g058010.3C	4.208	8.24717	9.17108	307.89	172.74	330.953	7.20875	270.528	-5.2299	4.92e-35	5.85e-32	BraA03g058010.3C	A03	30512984	30516335	+	2070	-	PF12014:Domain of unknown function (DUF3506)	-
BraA03g057640.3C	26.3	32.9887	27.5132	403.514	239.868	494.125	28.934	379.169	-3.70675	5.7e-34	6.51e-31	BraA03g057640.3C	A03	30300394	30302155	+	1440	-	PF01370:NAD dependent epimerase/dehydratase family	Epimerase
BraA03g031420.3C	1059.36	845.793	794.444	2829.85	4143.09	3782.45	899.867	3585.13	-1.99437	5.52e-30	6.06e-27	BraA03g031420.3C	A03	15636130	15640089	+	2298	-	PF01717:Cobalamin-independent synthase, Catalytic domain|PF08267:Cobalamin-independent synthase, N-terminal domain	-
novel.1551	1919.9	1586.21	2408.55	6840.83	6543.55	6773.01	1971.55	6719.13	-1.76957	4.04e-29	4.27e-26	-	A09	39423421	39428795	-	1472	-	PF00450:Serine carboxypeptidase	Peptidase_S10
BraA03g040670.3C	246.168	285.902	288.889	2124.76	1048.97	1469.47	273.653	1547.73	-2.4992	3.98e-28	4.05e-25	BraA03g040670.3C	A03	20285557	20287404	+	714	-	PF02309:AUX/IAA family	-
novel.516	4144.88	3830.35	3885.1	8813.22	10470	10558.2	3953.44	9947.16	-1.33128	1.77e-27	1.75e-24	-	A03	12743883	12752338	-	1394	-	PF00450:Serine carboxypeptidase	Peptidase_S10
BraA08g009000.3C	34.716	33.905	41.2698	224.875	221.072	213.875	36.6303	219.941	-2.59102	4.48e-26	4.26e-23	BraA08g009000.3C	A08	7959045	7961620	-	1707	-	PF00270:DEAD/DEAH box helicase|PF00271:Helicase conserved C-terminal domain	DEAD
BraA04g026260.3C	1095.13	999.74	1625.57	4751.8	4766.92	4299.62	1240.15	4606.11	-1.89394	6.59e-26	6.07e-23	BraA04g026260.3C	A04	18730320	18732886	-	2169	-	PF00221:Aromatic amino acid lyase	-
BraA01g036700.3C	6.312	9.16352	0	207.011	124.409	212.031	5.15851	181.15	-5.06683	1.05e-25	9.35e-23	BraA01g036700.3C	A01	25009033	25013026	-	2703	-	PF00415:Regulator of chromosome condensation (RCC1) repeat|PF13540:Regulator of chromosome condensation (RCC1) repeat	-
BraA03g000070.3C	232.492	208.928	188.007	629.44	775.095	686.796	209.809	697.11	-1.73195	2.75e-25	2.38e-22	BraA03g000070.3C	A03	28294	30666	-	1335	-	PF16041:Domain of unknown function (DUF4793)|PF16040:Domain of unknown function (DUF4792)|PF13920:Zinc finger, C3HC4 type (RING finger)	-
novel.755	139.916	206.179	159.347	3.15246	13.4254	1.84375	168.481	6.14054	4.74785	7.51e-25	6.31e-22	-	A05	13427492	13428903	+	1412	-	-	-
BraA02g036180.3C	23.144	16.4943	17.1958	151.318	182.586	268.265	18.9447	200.723	-3.40905	2.98e-24	2.43e-21	BraA02g036180.3C	A02	25159296	25161391	+	783	-	PF01486:K-box region|PF00319:SRF-type transcription factor (DNA-binding and dimerisation domain)	SRF-TF
BraA06g042640.3C	33.664	20.1597	25.2205	196.503	174.531	201.89	26.3481	190.975	-2.86451	6.51e-24	5.16e-21	BraA06g042640.3C	A06	27930931	27933903	+	1719	-	PF06813:Nodulin-like	-
BraA03g051490.3C	253.532	350.963	400.088	2210.92	1137.58	1797.65	334.861	1715.39	-2.35697	2.32e-23	1.78e-20	BraA03g051490.3C	A03	26569716	26572523	-	1356	-	PF00295:Glycosyl hydrolases family 28	-
BraA06g044750.3C	19.988	24.7415	12.6102	209.113	180.796	454.484	19.1132	281.464	-3.86741	2.38e-23	1.78e-20	BraA06g044750.3C	A06	29030581	29031099	+	519	-	PF00160:Cyclophilin type peptidyl-prolyl cis-trans isomerase/CLD	Pro_isomerase
BraA03g001470.3C	1141.42	1115.2	1051.23	109.285	281.039	129.984	1102.62	173.436	2.66535	2.06e-22	1.5e-19	BraA03g001470.3C	A03	682313	683615	-	795	-	PF00010:Helix-loop-helix DNA-binding domain	HLH
BraA07g031570.3C	79.952	73.3082	152.469	571.645	515.536	530.999	101.91	539.394	-2.41207	3.67e-22	2.62e-19	BraA07g031570.3C	A07	22935113	22939941	+	1704	-	PF13193:AMP-binding enzyme C-terminal domain|PF00501:AMP-binding enzyme	AMP-binding
BraA08g009740.3C	3366.4	2387.1	3917.2	10043.7	9986.73	10185.8	3223.56	10072.1	-1.64402	7.75e-22	5.4e-19	BraA08g009740.3C	A08	8627900	8629264	-	1365	-	PF00201:UDP-glucoronosyl and UDP-glucosyl transferase	UDPGT
BraA01g032130.3C	181.996	147.533	191.446	535.917	610.409	517.171	173.658	554.499	-1.67868	1.56e-21	1.06e-18	BraA01g032130.3C	A01	21921546	21923039	-	1494	-	PF00201:UDP-glucoronosyl and UDP-glucosyl transferase	UDPGT
BraA03g051700.3C	23.144	26.5742	28.6596	264.806	137.834	257.203	26.1259	219.948	-3.07348	3.12e-21	2.07e-18	BraA03g051700.3C	A03	26720320	26723845	-	2409	-	PF02518:Histidine kinase-, DNA gyrase B-, and HSP90-like ATPase|PF00183:Hsp90 protein	HATPase_c
BraA07g030880.3C	14.728	7.33082	25.2205	137.657	162	230.469	15.7598	176.709	-3.51774	5.14e-20	3.33e-17	BraA07g030880.3C	A07	22542818	22543798	+	981	-	PF00685:Sulfotransferase domain	Sulfotransfer_1
BraA09g065000.3C	15.78	38.4868	48.1482	298.432	231.812	226.781	34.1383	252.342	-2.88826	5.85e-20	3.71e-17	BraA09g065000.3C	A09	44457557	44458290	+	543	-	PF02309:AUX/IAA family	-
BraA03g019460.3C	3.156	1.8327	3.43915	104.031	111.879	112.469	2.80929	109.459	-5.31329	1.25e-19	7.77e-17	BraA03g019460.3C	A03	9202790	9204314	+	1269	-	PF03106:WRKY DNA -binding domain	WRKY
BraA03g028960.3C	4291.11	4359.09	5115.17	1508.98	1946.69	1987.56	4588.45	1814.41	1.338	2.04e-19	1.24e-16	BraA03g028960.3C	A03	14497016	14497957	+	396	-	PF05564:Dormancy/auxin associated protein	-
BraA07g027960.3C	297.716	167.692	202.91	7.35573	33.116	12.9062	222.773	17.7927	3.62724	2.1e-19	1.25e-16	BraA07g027960.3C	A07	21005918	21006244	-	327	-	PF00314:Thaumatin family	Thaumatin
BraA09g044270.3C	387.136	371.123	500.97	1063.43	1292.42	1135.75	419.743	1163.87	-1.47357	3.3e-19	1.92e-16	BraA09g044270.3C	A09	34135651	34138167	-	2172	-	PF00221:Aromatic amino acid lyase	-
BraA06g032740.3C	2023	2482.4	3282.1	13267.6	6982.12	11813.8	2595.83	10687.9	-2.04181	4.84e-19	2.76e-16	BraA06g032740.3C	A06	22438967	22440711	+	1104	-	PF04862:Protein of unknown function (DUF642)	-
BraA10g028200.3C	87.316	100.799	254.497	2990.63	3292.81	2703.86	147.537	2995.77	-4.34585	5.12e-19	2.86e-16	BraA10g028200.3C	A10	18322727	18323713	+	618	-	PF02431:Chalcone-flavanone isomerase	-
BraA06g031180.3C	135.708	158.529	169.665	657.812	447.514	491.359	154.634	532.228	-1.78256	1.2e-18	6.52e-16	BraA06g031180.3C	A06	21467374	21469432	+	1350	-	PF00091:Tubulin/FtsZ family, GTPase domain|PF03953:Tubulin C-terminal domain	Tubulin
BraA10g019270.3C	243.012	211.677	265.961	853.265	680.222	625.031	240.217	719.506	-1.58402	1.21e-18	6.52e-16	BraA10g019270.3C	A10	14177110	14178835	+	1188	-	PF03088:Strictosidine synthase	Str_synth
BraA01g011390.3C	422.904	417.856	529.63	1208.44	1037.34	1274.95	456.797	1173.58	-1.36262	6.45e-18	3.41e-15	BraA01g011390.3C	A01	5965968	5969634	+	1791	-	PF06418:CTP synthase N-terminus|PF00117:Glutamine amidotransferase class-I	CTP_synth_N
novel.1483	27.352	33.905	34.3915	146.064	178.111	163.172	31.8829	162.449	-2.3498	1.08e-17	5.62e-15	-	A09	15411310	15416216	-	4907	-	PF03732:Retrotransposon gag protein|PF14244:gag-polypeptide of LTR copia-type|PF13976:GAG-pre-integrase domain|PF00665:Integrase core domain|PF07727:Reverse transcriptase (RNA-dependent DNA polymerase)	RVT_2
BraA10g033280.3C	4465.74	5792.26	6895.5	2320.21	2104.21	2038.26	5717.84	2154.23	1.40834	1.51e-17	7.69e-15	BraA10g033280.3C	A10	20501840	20502235	+	243	-	-	-
BraA02g015410.3C	284.04	177.772	168.519	27.3213	36.6962	11.9844	210.11	25.3339	3.05148	1.64e-17	8.21e-15	BraA02g015410.3C	A02	8060006	8061028	+	633	-	PF06521:PAR1 protein	-
BraA03g055670.3C	10.52	7.33082	12.6102	255.349	71.6023	155.797	10.1537	160.916	-3.99764	7.31e-17	3.6e-14	BraA03g055670.3C	A03	29092739	29093908	-	855	-	PF00722:Glycosyl hydrolases family 16|PF06955:Xyloglucan endo-transglycosylase (XET) C-terminus	-
BraA09g009000.3C	1770.52	1768.56	948.06	303.687	426.033	427.75	1495.71	385.823	1.95438	7.53e-17	3.64e-14	BraA09g009000.3C	A09	5170243	5172040	+	1179	-	PF06799:Protein of unknown function (DUF1230)	-
BraA03g050990.3C	1.052	0	0	389.854	283.724	470.156	0.350667	381.244	-10.0071	8.47e-17	4.03e-14	BraA03g050990.3C	A03	26245033	26248501	+	2538	-	PF01399:PCI domain	-
BraA04g005230.3C	19.988	19.2434	19.4885	108.234	189.746	124.453	19.5733	140.811	-2.84935	1.99e-16	9.33e-14	BraA04g005230.3C	A04	3420250	3422976	+	2052	-	PF01936:NYN domain	DUF88
BraA07g035710.3C	229.336	227.255	478.042	1433.32	1130.42	1368.98	311.545	1310.91	-2.07577	2.04e-16	9.38e-14	BraA07g035710.3C	A07	25180918	25181774	-	591	-	PF00249:Myb-like DNA-binding domain	Myb_DNA-binding
BraA05g025550.3C	541.78	422.438	721.076	2261.36	1531.39	1723.9	561.765	1838.89	-1.71212	2.59e-16	1.17e-13	BraA05g025550.3C	A05	19259289	19260782	-	1494	-	PF00201:UDP-glucoronosyl and UDP-glucosyl transferase	UDPGT
BraA01g038780.3C	149.384	186.936	151.323	792.317	466.31	496.89	162.548	585.172	-1.84484	9.07e-16	3.99e-13	BraA01g038780.3C	A01	26254442	26255563	+	1122	-	PF13855:Leucine rich repeat|PF08263:Leucine rich repeat N-terminal domain	LRRNT_2
BraA05g014990.3C	390.292	225.423	178.836	26.2705	55.4918	23.9687	264.85	35.2436	2.90379	9.1e-16	3.99e-13	BraA05g014990.3C	A05	8541736	8546237	-	1458	-	PF06974:Protein of unknown function (DUF1298)|PF03007:Wax ester synthase-like Acyl-CoA acyltransferase domain	-
BraA10g030360.3C	89.42	113.628	358.818	5584.05	5615.41	5905.53	187.289	5701.66	-4.92936	9.41e-16	4.04e-13	BraA10g030360.3C	A10	19197420	19200171	+	1536	-	PF00067:Cytochrome P450	p450
BraA01g035280.3C	1670.58	2007.73	2397.09	5517.85	4482.3	4720.92	2025.13	4907.02	-1.27697	9.49e-16	4.04e-13	BraA01g035280.3C	A01	24145751	24146932	+	1182	-	PF02772:S-adenosylmethionine synthetase, central domain|PF02773:S-adenosylmethionine synthetase, C-terminal domain|PF00438:S-adenosylmethionine synthetase, N-terminal domain	-
BraA01g043570.3C	792.156	767.903	655.732	252.196	332.056	297.765	738.597	294.006	1.32779	1.36e-15	5.69e-13	BraA01g043570.3C	A01	28909991	28913218	-	1566	-	PF00232:Glycosyl hydrolase family 1	Glyco_hydro_1
BraAnng005520.3C	17.884	23.8252	37.8307	192.3	119.934	211.109	26.5133	174.448	-2.72668	1.44e-15	5.95e-13	BraAnng005520.3C	Scaffold0923	70382	70904	-	435	-	PF03106:WRKY DNA -binding domain	WRKY
BraA03g047380.3C	490.232	464.59	522.751	1446.98	991.691	1315.51	492.525	1251.39	-1.34539	1.73e-15	7.05e-13	BraA03g047380.3C	A03	23952944	23955144	-	1284	-	PF09412:Endoribonuclease XendoU	-
BraA06g009560.3C	90.472	156.696	141.005	15.7623	22.3757	19.3594	129.391	19.1658	2.75008	2.96e-15	1.19e-12	BraA06g009560.3C	A06	5223712	5225239	+	882	-	PF04720:PDDEXK-like family of unknown function	-
BraA06g037480.3C	10.52	10.0799	14.903	101.929	84.1327	99.5624	11.8343	95.2082	-3.01967	3.88e-15	1.54e-12	BraA06g037480.3C	A06	25048942	25051202	+	1194	-	PF00069:Protein kinase domain	Pkinase
BraA03g014100.3C	84.16	65.061	43.5626	254.298	248.818	244.297	64.2612	249.138	-1.95023	4.49e-15	1.75e-12	BraA03g014100.3C	A03	6224220	6226550	+	1086	-	PF01145:SPFH domain / Band 7 family|PF16200:C-terminal region of band_7	-
BraA04g006280.3C	327.172	268.491	444.797	918.415	1014.07	955.062	346.82	962.515	-1.47577	4.66e-15	1.8e-12	BraA04g006280.3C	A04	4207921	4210411	+	2175	-	PF00221:Aromatic amino acid lyase	-
BraA03g044780.3C	0	0	1.14638	352.024	163.79	283.015	0.382128	266.277	-9.48821	6.03e-15	2.3e-12	BraA03g044780.3C	A03	22604125	22607185	+	2982	-	PF07714:Protein tyrosine kinase|PF13855:Leucine rich repeat|PF08263:Leucine rich repeat N-terminal domain	Pkinase_Tyr
BraA09g048650.3C	250.376	378.453	437.919	1121.22	919.194	1160.64	355.583	1067.02	-1.58573	6.72e-15	2.52e-12	BraA09g048650.3C	A09	36530508	36532349	-	957	-	PF00170:bZIP transcription factor	bZIP_1
BraA10g000170.3C	518.636	590.131	611.023	1161.15	1179.65	1152.34	573.263	1164.38	-1.02245	1.09e-14	4.02e-12	BraA10g000170.3C	A10	80686	83260	-	2274	-	PF05922:Peptidase inhibitor I9|PF02225:PA domain|PF00082:Subtilase family	Peptidase_S8
BraA06g024960.3C	553.352	679.933	729.101	2027.03	1577.04	1402.17	654.129	1668.75	-1.35091	1.63e-14	5.97e-12	BraA06g024960.3C	A06	17386908	17391436	+	1776	-	PF01095:Pectinesterase|PF04043:Plant invertase/pectin methylesterase inhibitor	-
BraA02g041640.3C	339.796	634.116	513.58	2950.7	1706.82	1430.75	495.831	2029.42	-2.0322	1.83e-14	6.62e-12	BraA02g041640.3C	A02	28858828	28861021	-	1101	-	PF04862:Protein of unknown function (DUF642)	-
BraA03g059880.3C	803.728	740.412	807.055	2602.88	1554.66	2061.31	783.732	2072.95	-1.40312	2.07e-14	7.39e-12	BraA03g059880.3C	A03	31825053	31826356	+	855	-	PF00181:Ribosomal Proteins L2, RNA binding domain|PF03947:Ribosomal Proteins L2, C-terminal domain	Ribosomal_L2_C
BraA03g052310.3C	0	0	0	171.283	71.6023	152.109	0	131.665	-9.43357	2.37e-14	8.33e-12	BraA03g052310.3C	A03	27029991	27031628	-	1194	-	PF04484:QWRF family	-
BraA03g058000.3C	0	0	0	199.656	58.1768	164.094	0	140.642	-9.52873	2.88e-14	1e-11	BraA03g058000.3C	A03	30511699	30512711	-	591	-	PF08507:COPI associated protein	-
BraA02g041970.3C	97.836	96.217	139.859	339.414	364.277	306.984	111.304	336.892	-1.60304	3.08e-14	1.06e-11	BraA02g041970.3C	A02	29118369	29120329	+	1143	-	PF00107:Zinc-binding dehydrogenase|PF08240:Alcohol dehydrogenase GroES-like domain	ADH_zinc_N
BraA04g020970.3C	92.576	105.38	110.053	295.28	272.089	287.625	102.67	284.998	-1.47296	3.16e-14	1.07e-11	BraA04g020970.3C	A04	15783539	15784668	+	789	-	PF13561:Enoyl-(Acyl carrier protein) reductase	-
BraA09g017950.3C	1350.77	1588.04	1214.02	540.121	644.42	652.687	1384.28	612.409	1.17648	3.49e-14	1.17e-11	BraA09g017950.3C	A09	11286069	11289794	-	1440	-	PF01490:Transmembrane amino acid transporter protein	Aa_trans
BraA03g000670.3C	9159.77	11088.8	13604.1	5245.69	5004.1	4760.56	11284.2	5003.45	1.17329	3.62e-14	1.2e-11	BraA03g000670.3C	A03	282720	283435	-	279	-	-	-
BraA01g018680.3C	0	0	0	95.6245	115.459	126.297	0	112.46	-9.20906	3.87e-14	1.27e-11	BraA01g018680.3C	A01	9937636	9939050	+	1044	-	PF13499:EF-hand domain pair	-
BraA09g003380.3C	441.84	534.233	533.069	1208.44	992.586	1117.31	503.047	1106.11	-1.13616	4.14e-14	1.34e-11	BraA09g003380.3C	A09	2114404	2117531	+	2031	-	PF13641:Glycosyltransferase like family 2	-
BraA03g004030.3C	573.34	657.024	841.446	2634.4	1789.16	1628.95	690.604	2017.51	-1.54692	5.13e-14	1.64e-11	BraA03g004030.3C	A03	1722505	1727675	+	3192	-	PF14569:Zinc-binding RING-finger|PF03552:Cellulose synthase	-
BraA02g003930.3C	1179.29	1395.6	1234.66	4826.41	2867.67	2952.76	1269.85	3548.95	-1.48227	6.68e-14	2.12e-11	BraA02g003930.3C	A02	1918955	1920595	+	1023	-	PF04862:Protein of unknown function (DUF642)	-
BraA07g023260.3C	70.484	86.1371	159.347	543.273	414.398	371.515	105.323	443.062	-2.07763	8.39e-14	2.63e-11	BraA07g023260.3C	A07	18550980	18552767	-	945	-	PF00170:bZIP transcription factor	bZIP_1
BraA03g051830.3C	2756.24	3313.53	2535.8	6544.5	5396.13	7169.41	2868.52	6370.01	-1.15064	9.28e-14	2.88e-11	BraA03g051830.3C	A03	26797918	26800806	+	2133	-	PF00012:Hsp70 protein	HSP70
BraA02g038530.3C	233.544	219.008	403.527	1373.42	884.288	860.109	285.36	1039.27	-1.86679	9.72e-14	2.98e-11	BraA02g038530.3C	A02	26851355	26854885	-	1680	-	PF01357:Pollen allergen|PF03330:Lytic transglycolase|PF00249:Myb-like DNA-binding domain	Myb_DNA-binding
BraA06g027250.3C	992.036	1139.94	1678.31	6465.69	3638.29	3418.31	1270.1	4507.43	-1.8276	1.18e-13	3.58e-11	BraA06g027250.3C	A06	19107093	19110855	+	2226	-	PF01301:Glycosyl hydrolases family 35	-
BraA06g024650.3C	138.864	168.609	171.958	14.7115	42.0663	15.6719	159.81	24.1499	2.71413	1.24e-13	3.73e-11	BraA06g024650.3C	A06	17111997	17114315	+	1857	-	PF03470:XS zinc finger domain|PF03469:XH domain|PF03468:XS domain	-
BraA09g003690.3C	498.648	476.503	635.097	2288.68	1463.37	1227.94	536.749	1660	-1.62924	1.76e-13	5.24e-11	BraA09g003690.3C	A09	2334808	2336536	-	768	-	PF01357:Pollen allergen|PF03330:Lytic transglycolase	-
BraA06g031040.3C	37.872	24.7415	35.5379	189.147	119.039	156.719	32.7171	154.968	-2.24965	2.2e-13	6.46e-11	BraA06g031040.3C	A06	21391656	21393920	-	1470	-	PF00069:Protein kinase domain|PF13499:EF-hand domain pair	Pkinase
BraA09g005210.3C	581.756	663.439	609.877	1616.16	1156.38	1390.19	618.357	1387.57	-1.16508	2.3e-13	6.7e-11	BraA09g005210.3C	A09	3082415	3083400	+	564	-	PF17135:Ribosomal protein 60S L18 and 50S L18e	-
BraA03g056460.3C	113.616	140.202	129.541	326.805	349.061	510.718	127.786	395.528	-1.62956	2.99e-13	8.63e-11	BraA03g056460.3C	A03	29627998	29634533	+	3507	-	PF01751:Toprim domain|PF01396:Topoisomerase DNA binding C4 zinc finger|PF13368:Topoisomerase C-terminal repeat|PF01131:DNA topoisomerase	Topoisom_bac
BraA02g006790.3C	582.808	494.83	735.979	1951.37	1475.9	1341.33	604.539	1589.53	-1.39566	3.11e-13	8.88e-11	BraA02g006790.3C	A02	3225910	3227464	-	1380	-	PF00201:UDP-glucoronosyl and UDP-glucosyl transferase	UDPGT
BraA03g047490.3C	541.78	733.082	646.561	2163.64	1357.76	1565.34	640.474	1695.58	-1.40361	3.65e-13	1.03e-10	BraA03g047490.3C	A03	23990272	23991748	-	615	-	PF00827:Ribosomal L15	-
BraA03g053370.3C	29.456	15.578	33.2452	243.79	99.3481	188.062	26.093	177.067	-2.77308	4.11e-13	1.15e-10	BraA03g053370.3C	A03	27648810	27649469	+	306	-	PF11976:Ubiquitin-2 like Rad60 SUMO-like	-
BraA10g029420.3C	132.552	138.369	115.785	12.6098	29.5359	6.45312	128.902	16.1996	2.98288	4.58e-13	1.27e-10	BraA10g029420.3C	A10	18785490	18786951	-	1077	-	PF00141:Peroxidase	-
BraA05g002870.3C	170.424	207.096	241.887	570.594	528.067	461.859	206.469	520.173	-1.33395	5.99e-13	1.63e-10	BraA05g002870.3C	A05	1537943	1539415	-	921	-	PF00170:bZIP transcription factor	bZIP_1
BraA09g004370.3C	848.964	906.272	990.476	2454.71	1811.54	1812.4	915.238	2026.22	-1.14643	6e-13	1.63e-10	BraA09g004370.3C	A09	2651572	2655726	+	1290	-	PF00544:Pectate lyase	-
BraA05g029060.3C	7507.07	7592.89	4065.08	1126.48	2234.89	1956.22	6388.35	1772.53	1.84942	6.6e-13	1.78e-10	BraA05g029060.3C	A05	21544799	21550448	-	3735	-	PF14599:Zinc-ribbon|PF13639:Ring finger domain|PF01814:Hemerythrin HHE cation binding domain|PF05495:CHY zinc finger	zf-CHY
BraA04g003640.3C	246.168	294.149	196.032	24.1688	45.6464	73.7499	245.45	47.8551	2.35278	7.76e-13	2.07e-10	BraA04g003640.3C	A04	2265287	2266231	+	756	-	PF00010:Helix-loop-helix DNA-binding domain	HLH
BraA06g032230.3C	2.104	6.41446	22.9277	115.59	98.4531	139.203	10.4821	117.749	-3.5241	9.72e-13	2.57e-10	BraA06g032230.3C	A06	22180503	22184154	-	1602	-	PF00067:Cytochrome P450	p450
BraA10g011130.3C	313.496	435.267	275.132	86.1671	126.199	102.328	341.299	104.898	1.70118	1.05e-12	2.74e-10	BraA10g011130.3C	A10	9174358	9177605	+	2934	-	PF00702:haloacid dehalogenase-like hydrolase|PF00403:Heavy-metal-associated domain|PF00122:E1-E2 ATPase	E1-E2_ATPase
BraA02g042050.3C	6.312	27.4906	16.0494	166.029	124.409	99.5624	16.6173	130	-2.94844	1.26e-12	3.28e-10	BraA02g042050.3C	A02	29185420	29187069	+	945	-	PF00403:Heavy-metal-associated domain	HMA
BraA03g053690.3C	76.796	100.799	83.6861	344.668	211.227	318.968	87.0936	291.621	-1.73924	1.61e-12	4.09e-10	BraA03g053690.3C	A03	27796640	27797688	+	522	-	PF06749:Protein of unknown function (DUF1218)	-
BraA07g026050.3C	1116.17	618.538	808.201	281.619	313.26	313.437	847.637	302.772	1.48414	1.82e-12	4.59e-10	BraA07g026050.3C	A07	19955500	19956168	-	489	-	PF00226:DnaJ domain	DnaJ
BraA03g059020.3C	8.416	13.7453	8.02469	109.285	69.8122	72.8281	10.062	83.9751	-3.03995	2.09e-12	5.23e-10	BraA03g059020.3C	A03	31297661	31297984	-	324	-	PF02519:Auxin responsive protein	Auxin_inducible
BraA03g059100.3C	420.8	463.674	420.723	1489.01	803.735	1378.2	435.066	1223.65	-1.49104	3.1e-12	7.7e-10	BraA03g059100.3C	A03	31356242	31358428	-	2187	-	PF05922:Peptidase inhibitor I9|PF00082:Subtilase family|PF02225:PA domain	Peptidase_S8
BraA03g061090.3C	22.092	10.0799	14.903	141.861	68.0222	136.437	15.6916	115.44	-2.8866	3.99e-12	9.82e-10	BraA03g061090.3C	A03	32673952	32674426	+	264	-	-	-
BraA07g037490.3C	0	0	0	67.2524	68.9172	77.4374	0	71.2023	-8.54888	4.03e-12	9.84e-10	BraA07g037490.3C	A07	26000858	26002982	+	1494	-	PF00067:Cytochrome P450	p450
BraA05g003680.3C	631.2	387.617	387.478	80.913	168.265	70.9843	468.765	106.721	2.13199	4.64e-12	1.12e-09	BraA05g003680.3C	A05	1936830	1938269	-	849	-	PF00182:Chitinase class I|PF00187:Chitin recognition protein	-
BraA03g043890.3C	497.596	548.895	690.123	1936.66	1273.63	1278.64	578.871	1496.31	-1.37033	5.4e-12	1.29e-09	BraA03g043890.3C	A03	22204000	22206193	-	1374	-	PF04833:COBRA-like protein	-
BraA07g013300.3C	8.416	1.8327	10.3175	76.7098	77.8675	62.6874	6.85539	72.4216	-3.44455	5.52e-12	1.31e-09	BraA07g013300.3C	A07	12443532	12444373	+	285	-	-	-
BraA03g007770.3C	64.172	95.3006	134.127	5.25409	17.9006	9.21874	97.8665	10.7911	3.16034	5.98e-12	1.41e-09	BraA03g007770.3C	A03	3321830	3323422	-	1023	-	PF16884:N-terminal domain of oxidoreductase|PF00107:Zinc-binding dehydrogenase	ADH_zinc_N
BraA08g026660.3C	722.724	830.215	674.074	180.741	341.006	270.109	742.338	263.952	1.48978	6.31e-12	1.48e-09	BraA08g026660.3C	A08	18954868	18955434	-	486	-	PF00407:Pathogenesis-related protein Bet v I family	-
BraA09g015710.3C	380.824	398.613	671.781	5101.72	2816.65	2525.01	483.74	3481.13	-2.84766	6.79e-12	1.57e-09	BraA09g015710.3C	A09	9411103	9414679	-	1920	-	PF08244:Glycosyl hydrolases family 32 C terminal|PF00251:Glycosyl hydrolases family 32 N-terminal domain|PF11837:Domain of unknown function (DUF3357)	-
BraA08g019620.3C	711.152	840.295	623.633	245.892	347.271	310.672	725.027	301.278	1.26618	7.37e-12	1.68e-09	BraA08g019620.3C	A08	15206799	15212160	-	2970	-	PF00330:Aconitase family (aconitate hydratase)|PF00694:Aconitase C-terminal domain	Aconitase
BraA03g059910.3C	39.976	59.5629	145.591	2619.69	1055.24	1626.19	81.7099	1767.04	-4.43672	7.43e-12	1.68e-09	BraA03g059910.3C	A03	31857954	31859988	-	1560	-	PF00067:Cytochrome P450	p450
BraA03g052720.3C	172.528	145.7	184.568	412.972	357.116	415.765	167.599	395.284	-1.2405	7.97e-12	1.79e-09	BraA03g052720.3C	A03	27294825	27296755	-	903	-	PF04116:Fatty acid hydroxylase superfamily	-
BraA02g042060.3C	17.884	19.2434	34.3915	138.708	99.3481	119.844	23.8396	119.3	-2.33503	8.41e-12	1.88e-09	BraA02g042060.3C	A02	29192979	29193191	+	213	-	-	-
BraA07g011760.3C	67.328	86.1371	106.614	403.514	230.917	276.562	86.693	303.665	-1.80905	8.64e-12	1.91e-09	BraA07g011760.3C	A07	11477275	11478667	+	960	-	PF01190:Pollen proteins Ole e I like	-
BraA03g046010.3C	434.476	473.754	392.064	1028.75	827.901	1330.26	433.431	1062.31	-1.29239	8.8e-12	1.92e-09	BraA03g046010.3C	A03	23263996	23265174	+	942	-	PF00076:RNA recognition motif. (a.k.a. RRM, RBD, or RNP domain)	RRM_1
BraA09g042350.3C	99.94	83.388	96.2963	376.193	230.022	265.5	93.2081	290.572	-1.64046	8.84e-12	1.92e-09	BraA09g042350.3C	A09	32956983	32958065	-	1083	-	PF16363:GDP-mannose 4,6 dehydratase	-
BraA03g056150.3C	244.064	264.826	263.668	577.95	491.371	554.046	257.519	541.122	-1.0705	8.93e-12	1.93e-09	BraA03g056150.3C	A03	29416512	29419602	-	2109	-	PF00070:Pyridine nucleotide-disulphide oxidoreductase	Pyr_redox
BraA03g052050.3C	1490.68	1432.26	1329.81	3169.27	2370.93	3413.7	1417.58	2984.63	-1.07386	9.39e-12	2.01e-09	BraA03g052050.3C	A03	26893264	26894866	-	912	-	PF00076:RNA recognition motif. (a.k.a. RRM, RBD, or RNP domain)	RRM_1
BraA03g015000.3C	2356.48	1644.85	1677.16	3747.22	4244.22	4137.37	1892.83	4042.94	-1.09502	1.14e-11	2.42e-09	BraA03g015000.3C	A03	6687940	6689355	+	1233	-	PF00270:DEAD/DEAH box helicase|PF00271:Helicase conserved C-terminal domain	DEAD
BraA07g010420.3C	255.636	236.419	202.91	609.475	452.884	661.906	231.655	574.755	-1.30947	1.16e-11	2.44e-09	BraA07g010420.3C	A07	10299970	10301842	-	1587	-	PF03765:CRAL/TRIO, N-terminal domain|PF00650:CRAL/TRIO domain	CRAL_TRIO_N
BraA05g035810.3C	523.896	484.75	412.698	114.539	179.901	204.656	473.782	166.365	1.50709	1.18e-11	2.47e-09	BraA05g035810.3C	A05	25139806	25140884	-	567	-	PF07107:Wound-induced protein WI12	-
BraA07g032860.3C	1.052	0.916352	0	61.9983	131.569	152.109	0.656117	115.226	-7.39767	1.25e-11	2.6e-09	BraA07g032860.3C	A07	23655850	23656841	-	501	-	PF02681:Divergent PAP2 family	-
BraA09g010190.3C	7.364	10.9962	28.6596	197.554	108.298	88.4999	15.6733	131.451	-3.08615	1.92e-11	3.97e-09	BraA09g010190.3C	A09	5873725	5875001	+	552	-	-	-
BraA05g032950.3C	52.6	134.704	67.6367	513.85	351.746	276.562	84.9801	380.72	-2.15576	3.03e-11	6.18e-09	BraA05g032950.3C	A05	23806478	23810836	+	1890	-	PF01070:FMN-dependent dehydrogenase	FMN_dh
BraA01g039290.3C	1050.95	1097.79	794.444	250.095	388.442	450.796	981.061	363.111	1.43285	4.35e-11	8.8e-09	BraA01g039290.3C	A01	26479698	26480837	-	603	-	PF00582:Universal stress protein family	Usp
BraA03g055060.3C	24.196	35.7377	22.9277	226.977	92.1879	139.203	27.6205	152.789	-2.45664	5.21e-11	1.04e-08	BraA03g055060.3C	A03	28705023	28706195	-	432	-	PF01778:Ribosomal L28e protein family	-
BraA09g008390.3C	133.604	153.031	129.541	37.8295	47.4365	36.875	138.725	40.7136	1.7676	5.22e-11	1.04e-08	BraA09g008390.3C	A09	4782993	4784995	-	1065	-	PF00892:EamA-like transporter family	DUF6
BraA02g039900.3C	174.632	147.533	247.619	528.562	579.978	427.75	189.928	512.097	-1.43508	5.38e-11	1.07e-08	BraA02g039900.3C	A02	27736596	27738837	-	1371	-	PF00108:Thiolase, N-terminal domain|PF02803:Thiolase, C-terminal domain	Thiolase_N
BraA10g014030.3C	2188.16	1523.89	1387.13	363.583	766.144	536.531	1699.73	555.419	1.61261	6.38e-11	1.25e-08	BraA10g014030.3C	A10	11320804	11321037	+	234	-	-	-
BraA03g014080.3C	130.448	162.194	198.325	479.173	552.232	344.781	163.656	458.729	-1.48852	6.54e-11	1.27e-08	BraA03g014080.3C	A03	6217122	6219248	-	1095	-	PF08100:Dimerisation domain|PF00891:O-methyltransferase	-
BraA06g033870.3C	925.76	958.504	1017.99	3350.01	1647.75	2696.48	967.418	2564.75	-1.40642	6.94e-11	1.34e-08	BraA06g033870.3C	A06	23099505	23100059	+	459	-	PF00125:Core histone H2A/H2B/H3/H4|PF16211:C-terminus of histone H2A	Histone
BraA06g001770.3C	132.552	167.692	82.5397	16.8131	33.116	22.125	127.595	24.018	2.40442	7.64e-11	1.46e-08	BraA06g001770.3C	A06	1089613	1090702	-	966	-	PF03171:2OG-Fe(II) oxygenase superfamily|PF14226:non-haem dioxygenase in morphine synthesis N-terminal	2OG-FeII_Oxy
BraA02g005100.3C	868.952	917.268	570.899	285.823	359.801	303.297	785.707	316.307	1.3129	8.06e-11	1.53e-08	BraA02g005100.3C	A02	2452746	2455985	+	1452	-	PF07690:Major Facilitator Superfamily	MFS_1
BraA05g014250.3C	19.988	26.5742	35.5379	228.028	175.426	79.2812	27.3667	160.911	-2.55848	9.47e-11	1.79e-08	BraA05g014250.3C	A05	8067482	8071644	-	1203	-	PF14416:PMR5 N terminal Domain|PF13839:GDSL/SGNH-like Acyl-Esterase family found in Pmr5 and Cas1p	-
BraA07g014340.3C	2064.02	2318.37	2188.45	811.232	1135.79	1205.81	2190.28	1050.94	1.05879	1.23e-10	2.3e-08	BraA07g014340.3C	A07	13086701	13090857	+	1896	-	PF01740:STAS domain|PF00916:Sulfate permease family	Sulfate_transp
BraA03g052350.3C	529.156	643.279	699.295	1791.65	1165.33	1341.33	623.91	1432.77	-1.1991	1.24e-10	2.3e-08	BraA03g052350.3C	A03	27053767	27054372	-	606	-	PF04043:Plant invertase/pectin methylesterase inhibitor	-
BraA07g036640.3C	785.844	674.435	319.841	87.2179	204.066	126.297	593.374	139.194	2.0899	1.63e-10	3e-08	BraA07g036640.3C	A07	25638567	25639193	+	627	-	PF00197:Trypsin and protease inhibitor	-
BraA03g030540.3C	2884.58	2544.71	2328.31	658.863	1313.9	1038.03	2585.87	1003.6	1.36475	1.79e-10	3.25e-08	BraA03g030540.3C	A03	15331561	15332641	+	861	-	PF01145:SPFH domain / Band 7 family	-
BraA09g005950.3C	22.092	37.5704	25.2205	120.844	97.5581	144.734	28.2943	121.045	-2.08635	1.89e-10	3.4e-08	BraA09g005950.3C	A09	3475761	3476386	+	450	-	-	-
BraA09g014400.3C	864.744	957.588	1283.95	3756.68	2460.43	2048.4	1035.43	2755.17	-1.41209	1.9e-10	3.41e-08	BraA09g014400.3C	A09	8404728	8407890	-	1863	-	PF09478:Carbohydrate binding domain CBM49|PF00759:Glycosyl hydrolase family 9	-
BraA07g014360.3C	22.092	47.6503	53.8801	218.57	147.68	153.953	41.2075	173.401	-2.07241	2.04e-10	3.63e-08	BraA07g014360.3C	A07	13094557	13097019	+	1812	-	PF03547:Membrane transport protein	-
BraA03g054280.3C	333.484	353.712	301.499	926.822	571.923	919.108	329.565	805.951	-1.28871	2.05e-10	3.63e-08	BraA03g054280.3C	A03	28161291	28164197	+	1713	-	PF07992:Pyridine nucleotide-disulphide oxidoreductase	Pyr_redox_2
BraA09g021490.3C	236.7	287.735	318.695	746.081	578.188	566.953	281.043	630.407	-1.16526	2.25e-10	3.94e-08	BraA09g021490.3C	A09	14004632	14005697	-	549	-	PF00673:ribosomal L5P family C-terminus|PF00281:Ribosomal protein L5	-
BraA01g030980.3C	8.416	5.49811	3.43915	88.2688	36.6962	72.8281	5.78442	65.931	-3.50002	2.48e-10	4.3e-08	BraA01g030980.3C	A01	20906988	20909407	-	2343	-	PF01590:GAF domain|PF00072:Response regulator receiver domain	Response_reg
BraA06g034290.3C	660.656	836.629	793.298	2054.35	1401.61	1512.8	763.528	1656.25	-1.11645	2.49e-10	4.3e-08	BraA06g034290.3C	A06	23320882	23321794	-	402	-	PF01282:Ribosomal protein S24e	Ribosomal_S24e
BraA10g032810.3C	28.404	22.9088	30.9524	162.877	109.193	90.3437	27.4217	120.805	-2.14278	2.94e-10	5.03e-08	BraA10g032810.3C	A10	20313823	20316618	-	1551	-	-	-
BraA02g031570.3C	27.352	158.529	41.2698	0	3.58011	1.84375	75.7169	1.80795	5.34275	2.94e-10	5.03e-08	BraA02g031570.3C	A02	21612936	21614560	-	1023	-	PF02535:ZIP Zinc transporter	-
BraA06g033060.3C	0	0	0	53.5917	32.221	58.9999	0	48.2709	-7.98633	3.05e-10	5.14e-08	BraA06g033060.3C	A06	22639980	22641654	+	1380	-	PF02485:Core-2/I-Branching enzyme	-
BraA02g026110.3C	360.836	318.89	263.668	121.895	138.729	134.594	314.465	131.739	1.25488	3.06e-10	5.14e-08	BraA02g026110.3C	A02	15667986	15668363	+	378	-	PF15697:Domain of unknown function (DUF4666)	-
BraA06g043410.3C	111.512	129.206	171.958	593.712	315.945	374.281	137.558	427.979	-1.63826	3.32e-10	5.53e-08	BraA06g043410.3C	A06	28339703	28341424	-	813	-	PF03767:HAD superfamily, subfamily IIIB (Acid phosphatase)	-
BraA03g048080.3C	496.544	615.789	523.898	1366.06	946.94	1153.26	545.41	1155.42	-1.08159	3.57e-10	5.92e-08	BraA03g048080.3C	A03	24339447	24340147	-	402	-	PF01655:Ribosomal protein L32	-
BraA03g045210.3C	169.372	178.689	245.326	612.627	383.967	579.859	197.796	525.484	-1.41115	3.79e-10	6.21e-08	BraA03g045210.3C	A03	22835002	22835977	-	858	-	PF05687:BES1/BZR1 plant transcription factor, N-terminal	-
BraA09g046060.3C	0	0	0	33.6262	60.8619	45.1718	0	46.5533	-7.93806	4.01e-10	6.53e-08	BraA09g046060.3C	A09	35070609	35072202	-	759	-	PF02431:Chalcone-flavanone isomerase	-
BraA03g041810.3C	241.96	282.236	362.258	1100.21	724.973	606.593	295.485	810.591	-1.45623	4.42e-10	7.16e-08	BraA03g041810.3C	A03	20974979	20975749	+	771	-	PF02469:Fasciclin domain	-
novel.1568	734.296	549.811	457.407	136.606	253.293	214.797	580.505	201.565	1.52374	4.59e-10	7.4e-08	-	A09	42370725	42372638	-	1821	-	PF00067:Cytochrome P450	p450
BraA01g029260.3C	236.7	305.145	291.182	679.88	556.708	540.218	277.676	592.268	-1.09137	4.62e-10	7.4e-08	BraA01g029260.3C	A01	19301534	19303072	-	1170	-	PF00297:Ribosomal protein L3	-
BraA02g039880.3C	107.304	244.666	43.5626	4.20327	17.9006	11.9844	131.844	11.3627	3.52505	5.38e-10	8.48e-08	BraA02g039880.3C	A02	27715668	27717584	-	906	-	-	-
BraA03g047190.3C	625.94	760.572	727.954	2039.64	1184.12	1654.76	704.822	1626.18	-1.20552	6.01e-10	9.43e-08	BraA03g047190.3C	A03	23843352	23845562	-	828	-	PF00827:Ribosomal L15	-
BraA02g008730.3C	568.08	474.67	396.649	131.352	215.702	205.578	479.8	184.211	1.37864	6.92e-10	1.08e-07	BraA02g008730.3C	A02	4119275	4119637	+	363	-	-	-
BraA05g030820.3C	4084.92	4117.17	6246.65	11502.3	10168.4	9267.6	4816.25	10312.8	-1.09863	8.03e-10	1.23e-07	BraA05g030820.3C	A05	22640763	22642182	-	1077	-	PF00657:GDSL-like Lipase/Acylhydrolase	Lipase_GDSL
BraA03g048450.3C	261.948	357.377	337.037	972.007	590.719	755.015	318.787	772.58	-1.27575	8.54e-10	1.3e-07	BraA03g048450.3C	A03	24582817	24583742	+	549	-	PF00673:ribosomal L5P family C-terminus|PF00281:Ribosomal protein L5	-
BraA06g031140.3C	347.16	424.271	402.381	1003.53	682.012	831.53	391.271	839.025	-1.09931	8.86e-10	1.34e-07	BraA06g031140.3C	A06	21439490	21440412	-	480	-	PF16205:Ribosomal_S17 N-terminal|PF00366:Ribosomal protein S17	-
BraA08g011820.3C	11450	10993.5	8029.28	2328.61	5053.33	3896.76	10157.6	3759.57	1.43377	1e-09	1.51e-07	BraA08g011820.3C	A08	10278229	10281095	-	2208	-	PF03169:OPT oligopeptide transporter protein	OPT
BraA08g013360.3C	1579.05	1464.33	1388.27	494.936	815.371	726.437	1477.22	678.914	1.12049	1.06e-09	1.58e-07	BraA08g013360.3C	A08	11465919	11467966	+	1356	-	PF13369:Transglutaminase-like superfamily	-
BraA06g004600.3C	224.076	246.499	299.206	892.145	581.768	511.64	256.594	661.851	-1.36706	1.09e-09	1.62e-07	BraA06g004600.3C	A06	2700624	2700857	-	234	-	-	-
BraA09g006630.3C	71.536	71.4755	75.6614	272.162	180.796	178.844	72.891	210.6	-1.52918	1.16e-09	1.72e-07	BraA09g006630.3C	A09	3819865	3821552	-	792	-	PF02777:Iron/manganese superoxide dismutases, C-terminal domain|PF00081:Iron/manganese superoxide dismutases, alpha-hairpin domain	-
BraA06g031660.3C	927.864	954.839	886.155	2200.41	1456.21	1905.51	922.953	1854.05	-1.00573	1.22e-09	1.79e-07	BraA06g031660.3C	A06	21807496	21808694	+	528	-	-	-
BraA06g037180.3C	626.992	730.333	882.716	2173.09	1419.51	1494.36	746.68	1695.66	-1.18332	1.23e-09	1.79e-07	BraA06g037180.3C	A06	24832805	24835904	-	2028	-	PF13641:Glycosyltransferase like family 2	-
BraA05g008220.3C	0	0	0	36.7787	39.3812	43.3281	0	39.8293	-7.71103	1.25e-09	1.82e-07	BraA05g008220.3C	A05	4228296	4229785	-	1230	-	PF03106:WRKY DNA -binding domain	WRKY
BraA03g056790.3C	63.12	58.6465	83.6861	346.77	185.271	184.375	68.4842	238.805	-1.80387	1.38e-09	1.99e-07	BraA03g056790.3C	A03	29811635	29813997	-	2070	-	PF13632:Glycosyl transferase family group 2	-
BraA06g031270.3C	0	1.8327	9.17108	955.194	263.138	425.906	3.66793	548.079	-7.24685	1.39e-09	2.01e-07	BraA06g031270.3C	A06	21508238	21511231	-	1389	-	PF02458:Transferase family	-
BraA03g043930.3C	156.748	197.016	176.543	405.616	343.691	382.578	176.769	377.295	-1.09139	1.41e-09	2.02e-07	BraA03g043930.3C	A03	22218178	22219725	-	1548	-	PF13041:PPR repeat family	-
BraA10g023730.3C	159.904	172.274	165.079	10.5082	53.7017	31.3437	165.753	31.8512	2.36709	1.45e-09	2.06e-07	BraA10g023730.3C	A10	16385940	16387221	+	1101	-	PF00643:B-box zinc finger|PF06203:CCT motif	CCT
BraA02g011290.3C	15.78	31.156	21.7813	130.302	89.5028	90.3437	22.9058	103.383	-2.16151	1.65e-09	2.33e-07	BraA02g011290.3C	A02	5491736	5498907	+	2484	-	PF12043:Domain of unknown function (DUF3527)	-
BraA05g020000.3C	158.852	171.358	188.007	353.075	400.973	336.484	172.739	363.511	-1.07485	1.79e-09	2.51e-07	BraA05g020000.3C	A05	12940944	12943538	-	861	-	PF00076:RNA recognition motif. (a.k.a. RRM, RBD, or RNP domain)	RRM_1
BraA01g036780.3C	159.904	157.613	160.494	49.3885	67.1271	36.875	159.337	51.1302	1.63765	1.88e-09	2.62e-07	BraA01g036780.3C	A01	25046981	25050452	+	2388	-	-	-
BraA04g000650.3C	0	0	1.14638	64.0999	57.2818	68.2187	0.382128	63.2001	-7.41438	2.09e-09	2.91e-07	BraA04g000650.3C	A04	423744	424863	-	1038	-	PF01190:Pollen proteins Ole e I like	-
BraA07g039280.3C	403.968	440.765	625.926	2033.33	1077.61	1065.69	490.22	1392.21	-1.50622	2.28e-09	3.16e-07	BraA07g039280.3C	A07	26889725	26892309	-	1344	-	PF00091:Tubulin/FtsZ family, GTPase domain|PF03953:Tubulin C-terminal domain	Tubulin
BraA09g019470.3C	8.416	5.49811	8.02469	115.59	89.5028	27.6562	7.31294	77.583	-3.4148	2.31e-09	3.19e-07	BraA09g019470.3C	A09	12511589	12513085	-	966	-	-	-
BraA03g049780.3C	18.936	37.5704	28.6596	130.302	85.0277	157.64	28.3887	124.323	-2.12288	2.52e-09	3.44e-07	BraA03g049780.3C	A03	25470494	25474375	-	1527	-	PF01554:MatE	MatE
BraA10g018840.3C	1024.65	1624.69	1588.89	5427.48	2844.4	3161.11	1412.74	3810.99	-1.43141	2.54e-09	3.44e-07	BraA10g018840.3C	A10	13923760	13924184	-	336	-	PF07876:Stress responsive A/B Barrel Domain	-
BraA04g007380.3C	65.224	92.5515	115.785	263.755	224.652	242.453	91.1868	243.62	-1.41972	3.17e-09	4.29e-07	BraA04g007380.3C	A04	5029168	5031471	-	1146	-	PF00153:Mitochondrial carrier protein	Mito_carr
BraA03g006270.3C	29.456	51.3157	79.1005	318.398	187.956	163.172	53.2908	223.175	-2.06934	3.39e-09	4.56e-07	BraA03g006270.3C	A03	2737391	2738159	+	492	-	PF00240:Ubiquitin family	ubiquitin
BraA10g032470.3C	284.04	350.963	487.213	1307.22	891.448	756.859	374.072	985.175	-1.39766	3.48e-09	4.66e-07	BraA10g032470.3C	A10	20113240	20117503	+	1599	-	PF13641:Glycosyltransferase like family 2	-
BraA01g014510.3C	21.04	22.9088	24.0741	240.637	93.0829	74.6718	22.6743	136.131	-2.58322	3.5e-09	4.67e-07	BraA01g014510.3C	A01	7731418	7734368	-	1335	-	PF00295:Glycosyl hydrolases family 28	-
BraA10g001040.3C	155.696	163.111	217.813	458.157	365.172	377.968	178.873	400.432	-1.16458	4.25e-09	5.64e-07	BraA10g001040.3C	A10	542444	543801	-	897	-	PF04548:AIG1 family	-
BraA03g057280.3C	1470.7	1428.59	1431.83	3812.37	2482.81	2536.08	1443.71	2943.75	-1.02757	4.35e-09	5.74e-07	BraA03g057280.3C	A03	30076373	30080972	-	3174	-	PF14569:Zinc-binding RING-finger|PF03552:Cellulose synthase	-
BraA08g019420.3C	359.784	419.689	465.432	120.844	208.542	177	414.968	168.795	1.29408	4.46e-09	5.87e-07	BraA08g019420.3C	A08	15128676	15129766	+	753	-	PF12481:Aluminium induced protein	-
BraA06g034060.3C	273.52	217.175	259.083	629.44	433.194	570.64	249.926	544.425	-1.12383	4.67e-09	6.12e-07	BraA06g034060.3C	A06	23193683	23195294	+	783	-	PF01789:PsbP	-
BraA07g031150.3C	295.612	440.765	558.289	1241.02	1134.9	851.812	431.556	1075.91	-1.31844	4.71e-09	6.13e-07	BraA07g031150.3C	A07	22699890	22701398	-	1224	-	PF00544:Pectate lyase	-
BraA08g008030.3C	9.468	19.2434	51.5873	366.736	332.951	347.547	26.7662	349.078	-3.71236	4.85e-09	6.29e-07	BraA08g008030.3C	A08	7070311	7073121	-	1521	-	PF00083:Sugar (and other) transporter	Sugar_tr
BraA01g024120.3C	522.844	545.229	318.695	97.7261	153.05	204.656	462.256	151.811	1.60492	5.4e-09	6.97e-07	BraA01g024120.3C	A01	13957033	13959810	+	873	-	PF03083:Sugar efflux transporter for intercellular exchange	-
BraA06g044250.3C	218.816	244.666	183.422	638.898	381.282	542.984	215.635	521.055	-1.2698	5.47e-09	7.03e-07	BraA06g044250.3C	A06	28783820	28789595	-	4092	-	PF00400:WD domain, G-beta repeat|PF04053:Coatomer WD associated region|PF06957:Coatomer (COPI) alpha subunit C-terminus	Coatomer_WDAD
BraA03g006540.3C	21.04	21.9924	32.0988	121.895	91.2929	83.8905	25.0437	99.0261	-1.98934	5.49e-09	7.03e-07	BraA03g006540.3C	A03	2826886	2828991	+	1473	-	PF00201:UDP-glucoronosyl and UDP-glucosyl transferase	UDPGT
BraA04g007020.3C	185.152	152.114	245.326	650.457	490.476	382.578	194.198	507.837	-1.3891	5.55e-09	7.07e-07	BraA04g007020.3C	A04	4812845	4814155	-	1311	-	PF02469:Fasciclin domain	-
BraA02g010590.3C	487.076	692.762	549.118	1478.5	1010.49	1199.36	576.319	1229.45	-1.09155	5.71e-09	7.21e-07	BraA02g010590.3C	A02	5185173	5185706	+	447	-	PF16211:C-terminus of histone H2A|PF00125:Core histone H2A/H2B/H3/H4	Histone
BraA06g032530.3C	10.52	7.33082	4.58554	48.3377	45.6464	86.6562	7.47879	60.2134	-3.00245	6.1e-09	7.67e-07	BraA06g032530.3C	A06	22326142	22326840	-	489	-	-	-
BraA01g010560.3C	20403.5	12887.6	10499.7	4552.15	6226.71	6844.92	14597	5874.59	1.31305	6.15e-09	7.69e-07	BraA01g010560.3C	A01	5442720	5444507	+	1788	-	PF03055:Retinal pigment epithelial membrane protein	RPE65
BraA09g001840.3C	160.956	137.453	123.81	37.8295	58.1768	34.1093	140.739	43.3719	1.69458	6.36e-09	7.93e-07	BraA09g001840.3C	A09	1118735	1121265	-	1719	-	PF04043:Plant invertase/pectin methylesterase inhibitor|PF01095:Pectinesterase	-
BraA06g041970.3C	230.388	330.803	206.349	586.357	527.172	589.999	255.847	567.843	-1.14629	6.51e-09	8.05e-07	BraA06g041970.3C	A06	27600272	27603850	+	2316	-	PF00493:MCM2/3/5 family|PF14551:MCM N-terminal domain|PF17207:MCM OB domain	MCM
BraA03g059920.3C	399.76	318.89	439.065	842.757	661.426	895.14	385.905	799.774	-1.05291	6.52e-09	8.05e-07	BraA03g059920.3C	A03	31879760	31882093	+	1455	-	PF00171:Aldehyde dehydrogenase family	Aldedh
BraA10g004050.3C	444.996	405.944	342.769	97.7261	201.381	141.047	397.903	146.718	1.43609	6.99e-09	8.59e-07	BraA10g004050.3C	A10	2132989	2134345	-	489	-	PF02535:ZIP Zinc transporter	-
BraA03g032430.3C	867.9	693.678	658.025	164.979	382.177	254.437	739.868	267.198	1.4671	8.14e-09	9.92e-07	BraA03g032430.3C	A03	16091828	16094474	-	1527	-	PF00083:Sugar (and other) transporter	Sugar_tr
BraA03g052730.3C	159.904	177.772	170.811	346.77	312.365	402.859	169.496	353.998	-1.0618	8.32e-09	1.01e-06	BraA03g052730.3C	A03	27298184	27301843	-	2457	-	PF11861:Domain of unknown function (DUF3381)|PF01728:FtsJ-like methyltransferase|PF07780:Spb1 C-terminal domain	-
BraA10g017710.3C	290.352	417.856	311.817	1057.12	619.36	774.374	340.008	816.952	-1.26236	8.48e-09	1.02e-06	BraA10g017710.3C	A10	13296622	13297142	-	447	-	PF00125:Core histone H2A/H2B/H3/H4|PF16211:C-terminus of histone H2A	Histone
BraA09g037050.3C	145.176	194.267	183.422	533.816	358.011	359.531	174.288	417.119	-1.25674	8.89e-09	1.07e-06	BraA09g037050.3C	A09	29371256	29372549	-	531	-	PF00237:Ribosomal protein L22p/L17e	-
BraA04g028630.3C	287.196	310.643	333.598	96.6753	162	128.14	310.479	128.939	1.26357	9.09e-09	1.09e-06	BraA04g028630.3C	A04	19996261	19996886	+	336	-	-	-
BraA06g031370.3C	0	0	0	49.3885	74.2874	8.29687	0	43.9909	-7.85383	1.03e-08	1.22e-06	BraA06g031370.3C	A06	21618256	21622724	+	1650	-	PF03936:Terpene synthase family, metal binding domain|PF01397:Terpene synthase, N-terminal domain	-
BraA02g027990.3C	2238.66	1880.35	1839.95	764.996	1178.75	616.734	1986.32	853.494	1.21824	1.07e-08	1.27e-06	BraA02g027990.3C	A02	17279376	17281933	-	2232	-	PF01179:Copper amine oxidase, enzyme domain|PF02728:Copper amine oxidase, N3 domain|PF02727:Copper amine oxidase, N2 domain	-
novel.1470	90.472	102.631	150.176	551.68	265.823	292.234	114.427	369.912	-1.69396	1.08e-08	1.27e-06	-	A09	8194204	8194871	-	529	-	PF02298:Plastocyanin-like domain	Cu_bind_like
BraA01g034500.3C	1817.86	1650.35	1130.34	584.255	814.476	710.765	1532.85	703.165	1.12405	1.09e-08	1.27e-06	BraA01g034500.3C	A01	23636825	23642255	-	3693	-	PF01814:Hemerythrin HHE cation binding domain|PF13639:Ring finger domain|PF05495:CHY zinc finger|PF14599:Zinc-ribbon	zf-CHY
BraA02g040140.3C	1052	950.257	492.945	298.432	345.481	307.906	831.734	317.273	1.39085	1.1e-08	1.28e-06	BraA02g040140.3C	A02	27876286	27880717	-	2319	-	PF14310:Fibronectin type III-like domain|PF01915:Glycosyl hydrolase family 3 C-terminal domain|PF00933:Glycosyl hydrolase family 3 N terminal domain	Glyco_hydro_3_C
BraA02g020160.3C	164.112	177.772	112.346	332.059	328.475	429.593	151.41	363.376	-1.25926	1.11e-08	1.29e-06	BraA02g020160.3C	A02	11633359	11634260	-	495	-	PF00226:DnaJ domain	DnaJ
BraA01g032470.3C	208.296	227.255	228.131	92.472	110.088	86.6562	221.227	96.4056	1.19709	1.13e-08	1.3e-06	BraA01g032470.3C	A01	22192883	22198743	-	3246	-	PF00690:Cation transporter/ATPase, N-terminus|PF00689:Cation transporting ATPase, C-terminus|PF12515:Ca2+-ATPase N terminal autoinhibitory domain|PF00122:E1-E2 ATPase|PF00702:haloacid dehalogenase-like hydrolase	Cation_ATPase_C
BraA02g042510.3C	73.64	117.293	103.175	302.636	212.122	251.672	98.0359	255.476	-1.37803	1.26e-08	1.45e-06	BraA02g042510.3C	A02	29526821	29528526	+	732	-	PF00505:HMG (high mobility group) box	HMG_box
BraA06g015190.3C	13.676	21.9924	13.7566	133.454	66.2321	67.2968	16.475	88.9943	-2.41826	1.28e-08	1.46e-06	BraA06g015190.3C	A06	8123482	8126057	-	1155	-	PF03492:SAM dependent carboxyl methyltransferase	-
BraA03g010330.3C	597.536	536.066	476.896	93.5229	230.022	221.25	536.833	181.598	1.56062	1.28e-08	1.46e-06	BraA03g010330.3C	A03	4437440	4443420	+	1998	-	PF07993:Male sterility protein|PF03015:Male sterility protein	NAD_binding_4
BraA09g009920.3C	34.716	32.9887	17.1958	121.895	100.243	96.7968	28.3001	106.312	-1.89755	1.34e-08	1.52e-06	BraA09g009920.3C	A09	5623554	5626618	+	1410	-	PF06925:Monogalactosyldiacylglycerol (MGDG) synthase|PF04101:Glycosyltransferase family 28 C-terminal domain	-
BraA05g007910.3C	200.932	304.229	304.938	1355.56	669.481	543.906	270.033	856.314	-1.66411	1.39e-08	1.57e-06	BraA05g007910.3C	A05	4038655	4040402	+	792	-	PF01357:Pollen allergen|PF03330:Lytic transglycolase	-
BraA01g023840.3C	297.716	359.21	265.961	107.183	159.315	121.687	307.629	129.395	1.24827	1.41e-08	1.58e-06	BraA01g023840.3C	A01	13732328	13737083	+	1488	-	PF06974:Protein of unknown function (DUF1298)|PF03007:Wax ester synthase-like Acyl-CoA acyltransferase domain	-
BraA05g003160.3C	6102.65	4710.97	3967.64	1812.66	2467.59	2703.86	4927.09	2328.04	1.08143	1.47e-08	1.64e-06	BraA05g003160.3C	A05	1704977	1706653	-	1029	-	PF00226:DnaJ domain|PF13370:4Fe-4S single cluster domain of Ferredoxin I	DnaJ
BraA10g002790.3C	471.296	371.123	424.162	712.455	858.332	1144.97	422.194	905.252	-1.10162	1.57e-08	1.74e-06	BraA10g002790.3C	A10	1447109	1448499	+	675	-	PF02309:AUX/IAA family	-
BraA01g014490.3C	383.98	207.096	168.519	36.7787	91.2929	59.9218	253.198	62.6645	2.00955	1.59e-08	1.76e-06	BraA01g014490.3C	A01	7721909	7723035	-	951	-	PF03106:WRKY DNA -binding domain	WRKY
BraA07g039640.3C	673.28	817.386	1013.4	1959.78	1529.6	1539.53	834.69	1676.3	-1.00623	1.7e-08	1.87e-06	BraA07g039640.3C	A07	27081799	27084650	-	1626	-	PF00394:Multicopper oxidase|PF07731:Multicopper oxidase|PF07732:Multicopper oxidase	-
BraA03g047710.3C	197.776	167.692	167.372	425.582	306.995	418.531	177.614	383.702	-1.11055	2e-08	2.18e-06	BraA03g047710.3C	A03	24106609	24109160	-	1674	-	PF03572:Peptidase family S41|PF00595:PDZ domain (Also known as DHR or GLGF)	Peptidase_S41
BraA08g007500.3C	537.572	512.241	484.921	132.403	264.033	229.547	511.578	208.661	1.29077	2.01e-08	2.18e-06	BraA08g007500.3C	A08	6303480	6304385	-	906	-	PF00067:Cytochrome P450	p450
BraA08g005570.3C	33.664	51.3157	80.2469	394.057	139.624	197.281	55.0755	243.654	-2.14753	2.08e-08	2.24e-06	BraA08g005570.3C	A08	4359617	4364178	-	1440	-	PF01764:Lipase (class 3)	Lipase_3
BraA01g025770.3C	15.78	43.0685	43.5626	333.109	220.177	687.718	34.1371	413.668	-3.59866	2.1e-08	2.26e-06	BraA01g025770.3C	A01	15536426	15538519	+	1002	-	-	-
BraA03g044520.3C	317.704	305.145	141.005	37.8295	97.5581	44.25	254.618	59.8792	2.08474	2.13e-08	2.28e-06	BraA03g044520.3C	A03	22490876	22493066	-	1527	-	PF00083:Sugar (and other) transporter	Sugar_tr
BraA01g030720.3C	436.58	389.45	414.991	180.741	224.652	124.453	413.674	176.615	1.22726	2.15e-08	2.29e-06	BraA01g030720.3C	A01	20702857	20706465	-	1815	-	PF13857:Ankyrin repeats (many copies)|PF05153:Myo-inositol oxygenase	-
BraA04g026660.3C	167.268	239.168	251.058	591.611	461.835	424.984	219.165	492.81	-1.16819	2.25e-08	2.39e-06	BraA04g026660.3C	A04	18923856	18924478	-	339	-	PF01158:Ribosomal protein L36e	-
BraA01g033070.3C	0	2.74906	3.43915	39.9311	31.326	46.0937	2.06274	39.1169	-4.24766	2.27e-08	2.4e-06	BraA01g033070.3C	A01	22562980	22564792	-	1149	-	PF00917:MATH domain	MATH
BraA03g016390.3C	267.208	306.062	212.081	21.0164	96.6631	65.4531	261.784	61.0442	2.09396	2.32e-08	2.43e-06	BraA03g016390.3C	A03	7579151	7581486	-	1494	-	PF00067:Cytochrome P450	p450
BraA10g008600.3C	76.796	66.8937	73.3686	178.639	179.006	162.25	72.3528	173.298	-1.2618	2.35e-08	2.46e-06	BraA10g008600.3C	A10	6335939	6337534	-	1596	-	PF00860:Permease family	-
BraA01g020060.3C	13.676	19.2434	22.9277	77.7606	67.1271	88.4999	18.6157	77.7959	-2.06629	2.37e-08	2.47e-06	BraA01g020060.3C	A01	10778767	10779039	+	273	-	-	-
BraA01g015150.3C	32.612	44.9012	50.4409	168.131	125.304	111.547	42.6514	134.994	-1.6615	2.41e-08	2.5e-06	BraA01g015150.3C	A01	8017453	8019603	+	1038	-	PF01048:Phosphorylase superfamily	-
BraA03g035390.3C	955.216	1123.45	1241.53	2882.4	1867.03	2018.9	1106.73	2256.11	-1.02734	2.48e-08	2.56e-06	BraA03g035390.3C	A03	17454552	17455670	-	1119	-	PF13855:Leucine rich repeat|PF08263:Leucine rich repeat N-terminal domain	LRRNT_2
BraA09g008610.3C	115.72	189.685	176.543	450.801	334.741	361.375	160.649	382.305	-1.24861	2.58e-08	2.65e-06	BraA09g008610.3C	A09	4904652	4905062	-	411	-	PF00125:Core histone H2A/H2B/H3/H4	Histone
BraA09g020180.3C	480.764	506.743	965.256	1791.65	1636.11	1428.9	650.921	1618.89	-1.31572	2.61e-08	2.67e-06	BraA09g020180.3C	A09	13069850	13071297	+	819	-	PF03767:HAD superfamily, subfamily IIIB (Acid phosphatase)	-
BraA09g003580.3C	0	1.8327	2.29277	42.0327	25.0608	56.2343	1.37516	41.1093	-4.90402	2.78e-08	2.84e-06	BraA09g003580.3C	A09	2202250	2204112	-	1638	-	PF06746:Protein of unknown function (DUF1216)	-
BraA10g027500.3C	650.136	1108.79	776.102	2446.31	1573.46	1804.11	845.008	1941.29	-1.19885	2.85e-08	2.91e-06	BraA10g027500.3C	A10	18049732	18050142	+	411	-	PF00125:Core histone H2A/H2B/H3/H4	Histone
BraA06g033650.3C	9.468	6.41446	10.3175	92.472	41.1713	49.7812	8.73331	61.1415	-2.81582	2.97e-08	3.02e-06	BraA06g033650.3C	A06	22962027	22967077	+	2820	-	PF00307:Calponin homology (CH) domain|PF16796:Microtubule binding|PF00225:Kinesin motor domain	Kinesin
BraA01g013690.3C	4186.96	3845.01	4302.38	1448.03	2577.68	1335.8	4111.45	1787.17	1.20164	3.07e-08	3.11e-06	BraA01g013690.3C	A01	7252533	7253551	+	696	-	PF00314:Thaumatin family	Thaumatin
BraA02g032350.3C	1115.12	920.017	1499.47	2946.5	2281.43	2172.86	1178.2	2466.93	-1.06677	3.23e-08	3.25e-06	BraA02g032350.3C	A02	22282630	22285814	+	1074	-	PF00657:GDSL-like Lipase/Acylhydrolase	Lipase_GDSL
BraA01g038080.3C	44.184	77.8899	87.1252	254.298	206.752	165.015	69.7331	208.688	-1.58094	3.31e-08	3.33e-06	BraA01g038080.3C	A01	25894162	25894350	+	189	-	-	-
BraA10g027200.3C	1028.86	860.455	714.198	308.941	472.575	433.281	867.836	404.932	1.09863	3.37e-08	3.37e-06	BraA10g027200.3C	A10	17909264	17915637	+	3165	-	PF14541:Xylanase inhibitor C-terminal|PF14543:Xylanase inhibitor N-terminal	-
BraA06g016510.3C	287.196	230.004	257.937	84.0655	110.088	132.75	258.379	108.968	1.24147	3.71e-08	3.69e-06	BraA06g016510.3C	A06	9027819	9028964	+	744	-	PF04640:PLATZ transcription factor	-
BraA01g002960.3C	111.512	135.62	137.566	329.957	277.459	243.375	128.233	283.597	-1.14366	3.75e-08	3.71e-06	BraA01g002960.3C	A01	1453290	1455547	-	1635	-	PF13855:Leucine rich repeat	-
BraA02g000440.3C	232.492	249.248	351.94	111.387	118.144	126.297	277.893	118.609	1.22549	3.8e-08	3.75e-06	BraA02g000440.3C	A02	277692	279083	+	843	-	-	-
BraA01g019010.3C	45.236	28.4069	45.8554	412.972	115.459	117.078	39.8328	215.169	-2.43547	3.93e-08	3.86e-06	BraA01g019010.3C	A01	10102148	10103551	-	798	-	PF01357:Pollen allergen|PF03330:Lytic transglycolase	-
BraA06g004450.3C	148.332	175.023	225.838	422.429	359.801	385.343	183.064	389.191	-1.08996	3.97e-08	3.89e-06	BraA06g004450.3C	A06	2640668	2643599	-	1809	-	PF00515:Tetratricopeptide repeat|PF01425:Amidase	Amidase
BraA03g050610.3C	86.264	76.9736	60.7584	198.605	161.105	198.203	74.6653	185.971	-1.31271	4.14e-08	4.05e-06	BraA03g050610.3C	A03	25989094	25990998	+	1140	-	PF01979:Amidohydrolase family	Amidohydro_1
BraA10g004060.3C	467.088	357.377	312.963	126.098	202.276	124.453	379.143	150.943	1.32682	4.3e-08	4.18e-06	BraA10g004060.3C	A10	2141267	2141779	-	513	-	PF02535:ZIP Zinc transporter	-
BraA01g032090.3C	264.052	176.856	254.497	83.0147	107.403	90.3437	231.802	93.5872	1.30408	4.55e-08	4.41e-06	BraA01g032090.3C	A01	21885380	21889127	+	1737	-	PF00854:POT family	-
BraA02g005190.3C	952.06	733.082	1890.39	6340.64	5851.7	6033.67	1191.84	6075.33	-2.35009	4.82e-08	4.65e-06	BraA02g005190.3C	A02	2491781	2493232	+	1185	-	PF02797:Chalcone and stilbene synthases, C-terminal domain|PF00195:Chalcone and stilbene synthases, N-terminal domain	Chal_sti_synt_N
BraA06g034250.3C	0	0	0	30.4737	16.1105	39.6406	0	28.7416	-7.23854	5.02e-08	4.82e-06	BraA06g034250.3C	A06	23308258	23309697	-	792	-	PF00291:Pyridoxal-phosphate dependent enzyme	PALP
BraA02g004360.3C	725.88	848.542	700.441	260.603	358.011	447.109	758.288	355.241	1.0929	5.12e-08	4.89e-06	BraA02g004360.3C	A02	2106425	2106801	-	306	-	PF16845:Aspartic acid proteinase inhibitor	-
BraA08g018620.3C	406.072	328.97	475.75	151.318	221.967	142.89	403.597	172.058	1.22688	5.12e-08	4.89e-06	BraA08g018620.3C	A08	14672894	14674524	+	792	-	PF03767:HAD superfamily, subfamily IIIB (Acid phosphatase)	-
BraA03g053080.3C	174.632	207.096	210.935	472.868	364.277	367.828	197.554	401.658	-1.02242	5.21e-08	4.95e-06	BraA03g053080.3C	A03	27519477	27521207	-	915	-	PF01029:NusB family	-
BraA04g011510.3C	44.184	51.3157	67.6367	210.164	149.47	127.219	54.3788	162.284	-1.57919	5.22e-08	4.95e-06	BraA04g011510.3C	A04	9150387	9150752	-	366	-	-	-
BraA06g004430.3C	580.704	470.089	348.501	158.674	213.912	226.781	466.431	199.789	1.22211	5.48e-08	5.17e-06	BraA06g004430.3C	A06	2633127	2635993	-	1206	-	PF08241:Methyltransferase domain|PF13847:Methyltransferase domain	Methyltransf_11
BraA06g034340.3C	119.928	116.377	280.864	745.03	441.249	486.75	172.39	557.676	-1.69713	5.52e-08	5.2e-06	BraA06g034340.3C	A06	23351946	23354250	-	1833	-	PF13837:Myb/SANT-like DNA-binding domain	-
BraA02g025530.3C	169.372	128.289	111.199	36.7787	57.2818	32.2656	136.287	42.1087	1.69115	5.66e-08	5.31e-06	BraA02g025530.3C	A02	15356148	15359006	+	1599	-	PF01566:Natural resistance-associated macrophage protein	-
BraA03g047700.3C	71.536	65.9773	68.7831	226.977	139.624	178.844	68.7655	181.815	-1.40112	5.72e-08	5.35e-06	BraA03g047700.3C	A03	24104889	24106226	+	837	-	PF14523:Syntaxin-like protein|PF05739:SNARE domain	SNARE
BraA01g003540.3C	21.04	29.3233	27.5132	195.452	102.928	66.3749	25.9588	121.585	-2.22287	6.03e-08	5.6e-06	BraA01g003540.3C	A01	1756341	1756664	+	324	-	PF02519:Auxin responsive protein	Auxin_inducible
BraA06g039170.3C	0	0	0	19.9656	30.431	29.5	0	26.6322	-7.13212	6.09e-08	5.64e-06	BraA06g039170.3C	A06	26096299	26098413	-	774	-	PF00319:SRF-type transcription factor (DNA-binding and dimerisation domain)|PF01486:K-box region	SRF-TF
BraA07g030360.3C	285.092	162.194	153.616	15.7623	66.2321	50.7031	200.301	44.2325	2.17058	6.15e-08	5.68e-06	BraA07g030360.3C	A07	22213581	22214466	-	720	-	PF02365:No apical meristem (NAM) protein	NAM
BraA04g014850.3C	135.708	103.548	51.5873	6.30491	26.8508	12.9062	96.9477	15.354	2.64555	6.42e-08	5.89e-06	BraA04g014850.3C	A04	11432262	11434279	-	1932	-	PF14380:Wall-associated receptor kinase C-terminal|PF07714:Protein tyrosine kinase	Pkinase_Tyr
BraA06g032990.3C	177.788	149.365	201.764	536.968	311.47	399.171	176.306	415.87	-1.23901	6.7e-08	6.11e-06	BraA06g032990.3C	A06	22587322	22590834	+	1767	-	PF00390:Malic enzyme, N-terminal domain|PF03949:Malic enzyme, NAD binding domain	Malic_M
BraA02g027010.3C	170.424	114.544	84.8325	15.7623	43.8564	14.75	123.267	24.7896	2.30579	6.72e-08	6.11e-06	BraA02g027010.3C	A02	16411969	16413972	-	2004	-	PF00069:Protein kinase domain|PF00139:Legume lectin domain	Pkinase
BraA03g027290.3C	93.628	41.2358	37.8307	1.05082	10.7403	1.84375	57.5649	4.54497	3.62987	6.82e-08	6.18e-06	BraA03g027290.3C	A03	13519009	13519914	+	834	-	PF03171:2OG-Fe(II) oxygenase superfamily|PF14226:non-haem dioxygenase in morphine synthesis N-terminal	2OG-FeII_Oxy
BraA02g011070.3C	2982.42	1996.73	1146.38	668.321	680.222	909.89	2041.85	752.811	1.43955	6.9e-08	6.23e-06	BraA02g011070.3C	A02	5406023	5406523	-	339	-	PF00234:Protease inhibitor/seed storage/LTP family	-
BraA07g024380.3C	123.084	128.289	104.321	312.093	228.232	250.75	118.565	263.692	-1.14896	6.93e-08	6.24e-06	BraA07g024380.3C	A07	19129302	19130310	-	456	-	PF00312:Ribosomal protein S15|PF08069:Ribosomal S13/S15 N-terminal domain	-
BraA06g031430.3C	1.052	2.74906	0	63.0491	18.7956	44.25	1.26702	42.0316	-4.95775	7.04e-08	6.32e-06	BraA06g031430.3C	A06	21648940	21651379	-	1824	-	PF03595:Voltage-dependent anion channel	C4dic_mal_tran
BraA02g008740.3C	800.572	691.846	635.097	190.198	390.232	313.437	709.172	297.956	1.24893	7.35e-08	6.57e-06	BraA02g008740.3C	A02	4119735	4120292	+	393	-	-	-
BraA03g052090.3C	190.412	257.495	241.887	566.391	392.917	490.437	229.931	483.249	-1.06975	7.38e-08	6.58e-06	BraA03g052090.3C	A03	26916695	26919197	-	1491	-	PF00764:Arginosuccinate synthase	-
BraA09g014110.3C	69.432	80.639	79.1005	283.721	178.111	163.172	76.3905	208.334	-1.44449	7.66e-08	6.78e-06	BraA09g014110.3C	A09	8242444	8243080	+	558	-	PF02298:Plastocyanin-like domain	Cu_bind_like
BraA03g035760.3C	481.816	456.343	373.721	113.488	216.597	206.5	437.294	178.862	1.28701	7.81e-08	6.9e-06	BraA03g035760.3C	A03	17648690	17654002	+	4554	-	PF00005:ABC transporter|PF00664:ABC transporter transmembrane region	ABC_tran
BraA01g019160.3C	159.904	159.445	312.963	737.675	444.829	554.046	210.771	578.85	-1.46012	7.96e-08	7.01e-06	BraA01g019160.3C	A01	10182925	10184062	+	675	-	PF02089:Palmitoyl protein thioesterase	-
BraA03g019170.3C	150.436	205.263	153.616	780.758	510.166	278.406	169.771	523.11	-1.62104	8.23e-08	7.22e-06	BraA03g019170.3C	A03	9028641	9030295	-	900	-	PF06955:Xyloglucan endo-transglycosylase (XET) C-terminus|PF00722:Glycosyl hydrolases family 16	-
novel.253	9.468	10.0799	6.87831	87.2179	31.326	64.5312	8.80873	61.025	-2.77983	8.91e-08	7.75e-06	-	A02	1684335	1686864	-	1780	-	PF01554:MatE	MatE
BraA09g013860.3C	259.844	339.05	445.944	1263.08	784.045	644.39	348.279	897.173	-1.36535	8.93e-08	7.75e-06	BraA09g013860.3C	A09	8094339	8097688	+	1866	-	PF09478:Carbohydrate binding domain CBM49|PF00759:Glycosyl hydrolase family 9	-
BraA03g059700.3C	369.252	383.951	458.554	1019.29	656.056	778.062	403.919	817.804	-1.01769	9.06e-08	7.82e-06	BraA03g059700.3C	A03	31716103	31719675	-	2523	-	PF00168:C2 domain|PF12357:Phospholipase D C terminal|PF00614:Phospholipase D Active site motif	C2
BraA08g011620.3C	25.248	33.905	36.6843	219.621	83.2376	104.172	31.9458	135.677	-2.0838	9.07e-08	7.82e-06	BraA08g011620.3C	A08	10129657	10130064	+	408	-	-	-
BraA01g000060.3C	37.872	27.4906	32.0988	94.5737	89.5028	140.125	32.4871	108.067	-1.73824	9.24e-08	7.94e-06	BraA01g000060.3C	A01	16133	19645	+	3327	-	PF03552:Cellulose synthase|PF14570:RING/Ubox like zinc-binding domain	-
BraA06g027440.3C	433.424	375.704	283.157	107.183	187.061	151.187	364.095	148.477	1.29177	9.46e-08	8.1e-06	BraA06g027440.3C	A06	19198382	19200253	-	1104	-	PF13920:Zinc finger, C3HC4 type (RING finger)|PF07002:Copine	-
BraA06g031420.3C	195.672	164.027	247.619	507.545	352.641	478.453	202.439	446.213	-1.14268	9.62e-08	8.22e-06	BraA06g031420.3C	A06	21646740	21647723	+	984	-	PF01656:CobQ/CobB/MinD/ParA nucleotide binding domain	CbiA
BraA03g020980.3C	31.56	30.2396	66.4903	263.755	135.149	120.766	42.7633	173.223	-2.02521	9.7e-08	8.26e-06	BraA03g020980.3C	A03	9993573	9994733	-	777	-	PF03330:Lytic transglycolase|PF01357:Pollen allergen	-
BraA02g044390.3C	913.136	962.17	871.252	317.347	571.028	416.687	915.519	435.021	1.07211	9.92e-08	8.4e-06	BraA02g044390.3C	A02	30604495	30606464	+	1047	-	PF00459:Inositol monophosphatase family	-
BraA07g019970.3C	58.912	111.795	131.834	301.585	238.078	283.937	100.847	274.533	-1.44537	1.03e-07	8.68e-06	BraA07g019970.3C	A07	16696937	16697873	+	279	-	-	-
BraA09g046250.3C	33.664	15.578	30.9524	240.637	93.978	79.2812	26.7315	137.966	-2.37309	1.03e-07	8.68e-06	BraA09g046250.3C	A09	35184582	35186606	-	1353	-	PF00332:Glycosyl hydrolases family 17|PF07983:X8 domain	Glyco_hydro_17
BraA03g056400.3C	91.524	77.8899	72.2222	171.283	179.006	213.875	80.5454	188.055	-1.22335	1.04e-07	8.68e-06	BraA03g056400.3C	A03	29594695	29599064	-	1929	-	PF17285:PRMT5 TIM barrel domain|PF05185:PRMT5 arginine-N-methyltransferase|PF17286:PRMT5 oligomerisation domain	-
BraA09g064850.3C	251.428	270.324	238.448	635.745	447.514	450.796	253.4	511.352	-1.01057	1.04e-07	8.68e-06	BraA09g064850.3C	A09	44386238	44387242	-	423	-	PF00238:Ribosomal protein L14p/L23e	-
BraA10g011840.3C	93.628	130.122	118.078	316.296	270.299	212.953	113.943	266.516	-1.22302	1.04e-07	8.68e-06	BraA10g011840.3C	A10	9752316	9754506	-	1929	-	PF00400:WD domain, G-beta repeat	WD40
BraA01g023990.3C	234.596	324.389	459.7	1453.28	761.669	693.249	339.562	969.4	-1.51375	1.13e-07	9.28e-06	BraA01g023990.3C	A01	13861662	13862867	+	1206	-	PF02469:Fasciclin domain	-
BraA02g010850.3C	236.7	252.913	265.961	85.1163	140.519	96.7968	251.858	107.478	1.22452	1.15e-07	9.36e-06	BraA02g010850.3C	A02	5306808	5310614	-	2622	-	PF07714:Protein tyrosine kinase|PF13855:Leucine rich repeat|PF12819:Carbohydrate-binding protein of the ER	Pkinase_Tyr
BraA01g022400.3C	591.224	547.062	448.236	113.488	286.409	180.687	528.841	193.528	1.44766	1.17e-07	9.52e-06	BraA01g022400.3C	A01	12520417	12521787	-	1116	-	PF03088:Strictosidine synthase	Str_synth
BraA03g032300.3C	26.3	43.0685	56.1728	162.877	97.5581	172.39	41.8471	144.275	-1.7879	1.24e-07	1e-05	BraA03g032300.3C	A03	16041757	16042323	+	567	-	-	-
BraA08g005680.3C	47.34	51.3157	53.8801	157.623	125.304	119.844	50.8453	134.257	-1.39953	1.27e-07	1.03e-05	BraA08g005680.3C	A08	4532224	4536357	-	2784	-	PF12619:Mini-chromosome maintenance protein 2|PF00493:MCM2/3/5 family|PF17207:MCM OB domain|PF14551:MCM N-terminal domain	MCM
BraA03g032330.3C	206.192	290.484	362.258	551.68	625.625	641.624	286.311	606.31	-1.08402	1.28e-07	1.03e-05	BraA03g032330.3C	A03	16058819	16059089	-	165	-	-	-
BraA07g015410.3C	117.824	113.628	67.6367	8.40655	32.221	22.125	99.6961	20.9175	2.24104	1.39e-07	1.11e-05	BraA07g015410.3C	A07	13852601	13853623	-	609	-	PF04640:PLATZ transcription factor	-
BraA03g006120.3C	7.364	19.2434	1.14638	101.929	104.718	40.5625	9.25126	82.4034	-3.116	1.41e-07	1.13e-05	BraA03g006120.3C	A03	2686579	2688166	+	1038	-	-	-
BraA07g027520.3C	136.76	130.122	247.619	878.484	393.812	389.953	171.5	554.083	-1.69361	1.52e-07	1.21e-05	BraA07g027520.3C	A07	20748032	20748752	+	585	-	PF00257:Dehydrin	-
BraA05g034330.3C	235.648	283.153	317.549	58.8458	130.674	116.156	278.783	101.892	1.44671	1.53e-07	1.22e-05	BraA05g034330.3C	A05	24511254	24512353	+	1029	-	PF02535:ZIP Zinc transporter	-
BraA03g002650.3C	217.764	222.674	384.039	747.132	586.244	568.796	274.825	634.057	-1.2084	1.55e-07	1.22e-05	BraA03g002650.3C	A03	1163260	1165302	+	1806	-	PF14416:PMR5 N terminal Domain|PF13839:GDSL/SGNH-like Acyl-Esterase family found in Pmr5 and Cas1p	-
BraA03g023530.3C	48.392	40.3195	61.9048	148.165	143.205	117.078	50.2054	136.149	-1.44619	1.55e-07	1.22e-05	BraA03g023530.3C	A03	11287057	11287642	+	504	-	-	-
BraA03g020080.3C	5.26	35.7377	18.3422	135.556	64.442	179.765	19.78	126.588	-2.6638	1.55e-07	1.22e-05	BraA03g020080.3C	A03	9591080	9593091	+	1047	-	PF00141:Peroxidase	-
BraA07g029350.3C	2060.87	2003.15	1050.09	505.444	902.189	589.999	1704.7	665.877	1.35594	1.58e-07	1.25e-05	BraA07g029350.3C	A07	21671263	21673432	-	1545	-	PF13347:MFS/sugar transport protein	-
BraA05g007690.3C	22.092	32.9887	28.6596	111.387	76.0774	94.953	27.9134	94.1391	-1.74738	1.62e-07	1.27e-05	BraA05g007690.3C	A05	3940695	3941140	-	348	-	PF14368:Probable lipid transfer	-
BraA07g033830.3C	111.512	150.282	188.007	432.937	286.409	344.781	149.934	354.709	-1.24287	1.63e-07	1.27e-05	BraA07g033830.3C	A07	24125823	24127481	-	1296	-	-	-
BraA08g031210.3C	5.26	7.33082	20.6349	156.572	76.0774	35.9531	11.0752	89.5342	-3.03202	1.64e-07	1.28e-05	BraA08g031210.3C	A08	20985280	20985565	-	159	-	-	-
BraA05g020230.3C	81.004	90.7188	153.616	534.867	312.365	214.797	108.446	354.009	-1.70892	1.72e-07	1.34e-05	BraA05g020230.3C	A05	13169027	13169260	-	234	-	-	-
BraA01g010600.3C	1207.7	1322.3	1175.04	391.955	590.719	755.015	1235.01	579.23	1.0914	1.74e-07	1.35e-05	BraA01g010600.3C	A01	5460687	5461755	+	534	-	-	-
BraA01g031350.3C	537.572	646.028	668.342	99.8278	238.973	298.687	617.314	212.496	1.53602	1.78e-07	1.37e-05	BraA01g031350.3C	A01	21215612	21216506	+	585	-	-	-
BraA09g063560.3C	59.964	66.8937	64.1975	155.521	133.359	176.078	63.6851	154.986	-1.28179	1.9e-07	1.45e-05	BraA09g063560.3C	A09	43842733	43843329	+	597	-	PF04852:Protein of unknown function (DUF640)	-
BraA09g019360.3C	567.028	865.036	723.369	1938.76	1165.33	1477.76	718.478	1527.28	-1.08696	1.92e-07	1.47e-05	BraA09g019360.3C	A09	12436735	12437145	-	411	-	PF00125:Core histone H2A/H2B/H3/H4	Histone
BraA07g013480.3C	144.124	101.715	113.492	354.126	260.453	229.547	119.777	281.375	-1.23205	1.93e-07	1.47e-05	BraA07g013480.3C	A07	12590327	12591518	+	684	-	PF13417:Glutathione S-transferase, N-terminal domain	-
BraA03g045050.3C	0	0	0	46.236	13.4254	19.3594	0	26.3403	-7.10824	1.95e-07	1.48e-05	BraA03g045050.3C	A03	22730735	22732796	-	1347	-	PF03140:Plant protein of unknown function	-
BraA09g062310.3C	261.948	405.028	354.233	793.368	699.912	583.546	340.403	692.275	-1.02254	2.06e-07	1.55e-05	BraA09g062310.3C	A09	43278682	43279396	-	495	-	PF01157:Ribosomal protein L21e	-
BraA10g003210.3C	626.992	560.807	674.074	2172.04	1385.5	938.468	620.625	1498.67	-1.27182	2.07e-07	1.55e-05	BraA10g003210.3C	A10	1652848	1656411	-	1296	-	PF00544:Pectate lyase	-
BraA09g061640.3C	460.776	605.709	373.721	123.997	263.138	143.812	480.069	176.982	1.43823	2.07e-07	1.55e-05	BraA09g061640.3C	A09	42969056	42970344	-	1212	-	PF02535:ZIP Zinc transporter	-
BraA09g003620.3C	179.892	217.175	197.178	533.816	375.912	348.468	198.082	419.399	-1.07975	2.18e-07	1.63e-05	BraA09g003620.3C	A09	2253525	2254229	-	363	-	PF01199:Ribosomal protein L34e	-
BraA03g061210.3C	9.468	3.66541	2.29277	64.0999	23.2707	64.5312	5.14206	50.634	-3.29543	2.2e-07	1.64e-05	BraA03g061210.3C	A03	32791861	32793211	-	978	-	PF00561:alpha/beta hydrolase fold	Abhydrolase_1
BraA08g012290.3C	114.668	164.027	136.42	30.4737	42.0663	62.6874	138.372	45.0758	1.61418	2.22e-07	1.64e-05	BraA08g012290.3C	A08	10644496	10651737	+	4122	-	PF00271:Helicase conserved C-terminal domain|PF00176:SNF2 family N-terminal domain|PF00078:Reverse transcriptase (RNA-dependent DNA polymerase)	SNF2_N
BraA03g039640.3C	504.96	374.788	400.088	81.9638	221.967	148.422	426.612	150.784	1.49659	2.22e-07	1.64e-05	BraA03g039640.3C	A03	19634865	19637931	-	1716	-	PF01532:Glycosyl hydrolase family 47	-
BraA01g018670.3C	123.084	128.289	100.882	210.164	264.928	306.984	117.418	260.692	-1.14934	2.23e-07	1.64e-05	BraA01g018670.3C	A01	9935451	9937211	+	1056	-	PF13857:Ankyrin repeats (many copies)|PF00887:Acyl CoA binding protein	-
BraA09g034170.3C	227.232	278.571	371.429	626.288	547.757	588.156	292.411	587.4	-1.00787	2.23e-07	1.64e-05	BraA09g034170.3C	A09	26814924	26818434	+	1803	-	PF00117:Glutamine amidotransferase class-I|PF06418:CTP synthase N-terminus	CTP_synth_N
BraA03g044100.3C	0	0	0	37.8295	11.6354	25.8125	0	25.0924	-7.03945	2.28e-07	1.67e-05	BraA03g044100.3C	A03	22289248	22290928	-	558	-	PF07983:X8 domain	-
BraA03g050450.3C	5.26	10.9962	2.29277	46.236	37.5912	59.9218	6.183	47.9163	-2.91256	2.32e-07	1.69e-05	BraA03g050450.3C	A03	25919966	25921416	-	990	-	PF03479:Domain of unknown function (DUF296)	-
novel.967	254.584	304.229	307.231	80.913	149.47	133.672	288.681	121.352	1.24597	2.39e-07	1.74e-05	-	A06	25524204	25526107	+	1749	-	PF00067:Cytochrome P450	p450
BraA05g040690.3C	195.672	229.088	132.981	12.6098	61.757	53.4687	185.914	42.6118	2.11784	2.46e-07	1.78e-05	BraA05g040690.3C	A05	27546533	27548910	-	1650	-	PF00854:POT family	-
BraA09g013770.3C	51.548	60.4792	50.4409	7.35573	8.95028	15.6719	54.1561	10.6593	2.33841	2.48e-07	1.8e-05	BraA09g013770.3C	A09	8034142	8035133	+	747	-	-	-
BraA03g015940.3C	83.108	79.7226	103.175	232.231	186.166	183.453	88.6684	200.617	-1.18023	2.5e-07	1.81e-05	BraA03g015940.3C	A03	7327260	7327904	+	474	-	-	-
BraA01g015060.3C	54.704	98.0497	102.028	335.211	197.801	200.969	84.9273	244.66	-1.52448	2.53e-07	1.82e-05	BraA01g015060.3C	A01	7986622	7986951	+	330	-	-	-
BraA04g008800.3C	56.808	73.3082	34.3915	2.10164	13.4254	3.6875	54.8359	6.40485	3.07537	2.58e-07	1.83e-05	BraA04g008800.3C	A04	6182984	6185724	-	1620	-	PF01657:Salt stress response/antifungal|PF07714:Protein tyrosine kinase	Pkinase_Tyr
BraA03g001300.3C	221.972	225.423	320.988	718.76	540.597	440.656	256.127	566.671	-1.14681	2.61e-07	1.85e-05	BraA03g001300.3C	A03	579114	583356	-	1599	-	PF13641:Glycosyltransferase like family 2	-
BraA03g046590.3C	57.86	85.2207	88.2716	303.687	154.84	199.125	77.1175	219.217	-1.50491	2.73e-07	1.94e-05	BraA03g046590.3C	A03	23575944	23576475	+	234	-	-	-
BraA02g030870.3C	261.948	296.898	435.626	1158	712.443	599.218	331.491	823.221	-1.31292	2.77e-07	1.96e-05	BraA02g030870.3C	A02	21032676	21033427	+	333	-	PF02298:Plastocyanin-like domain	Cu_bind_like
BraA05g015080.3C	293.508	279.487	142.152	46.236	84.1327	94.953	238.382	75.1072	1.6638	2.82e-07	1.98e-05	BraA05g015080.3C	A05	8643844	8646645	+	894	-	PF00168:C2 domain	C2
BraA10g022530.3C	180.944	200.681	233.862	92.472	81.4476	104.172	205.163	92.6971	1.14545	2.83e-07	1.98e-05	BraA10g022530.3C	A10	15814072	15815519	-	450	-	PF00403:Heavy-metal-associated domain	HMA
novel.1488	633.304	821.968	797.884	424.531	390.232	245.219	751.052	353.327	1.089	2.86e-07	1.99e-05	-	A09	16475114	16476243	-	549	-	-	-
BraA04g011420.3C	216.712	198.848	150.176	29.4229	89.5028	42.4062	188.579	53.7773	1.80384	2.89e-07	2.01e-05	BraA04g011420.3C	A04	9058511	9061009	+	1494	-	PF12819:Carbohydrate-binding protein of the ER	-
BraA05g018300.3C	103.096	86.1371	43.5626	9.45737	15.2155	22.125	77.5986	15.5993	2.30858	2.94e-07	2.04e-05	BraA05g018300.3C	A05	11297867	11300220	+	1272	-	PF05116:Sucrose-6F-phosphate phosphohydrolase|PF08472:Sucrose-6-phosphate phosphohydrolase C-terminal	-
BraA03g006700.3C	6.312	2.74906	5.73192	60.9475	29.5359	35.9531	4.93099	42.1455	-3.11253	3.18e-07	2.18e-05	BraA03g006700.3C	A03	2913904	2914961	-	285	-	-	-
BraA03g044240.3C	324.016	312.476	314.109	962.55	545.967	568.796	316.867	692.438	-1.12671	3.22e-07	2.2e-05	BraA03g044240.3C	A03	22358731	22360944	+	981	-	PF13855:Leucine rich repeat	-
novel.1036	265.104	290.484	308.377	94.5737	158.42	138.281	287.988	130.425	1.13854	3.23e-07	2.21e-05	-	A06	21155477	21157562	-	1163	-	-	-
BraA01g008320.3C	84.16	151.198	90.5644	474.97	235.392	258.125	108.641	322.829	-1.56534	3.33e-07	2.26e-05	BraA01g008320.3C	A01	4013448	4015910	+	1275	-	PF06219:Protein of unknown function (DUF1005)	-
BraA02g015050.3C	0	0	1.14638	26.2705	35.8011	41.4843	0.382128	34.5186	-6.54427	3.55e-07	2.4e-05	BraA02g015050.3C	A02	7847684	7848442	+	759	-	-	-
BraA03g054290.3C	41.028	28.4069	59.612	300.534	104.718	128.14	43.0156	177.798	-2.05213	3.65e-07	2.45e-05	BraA03g054290.3C	A03	28172489	28173879	-	798	-	PF03330:Lytic transglycolase|PF01357:Pollen allergen	-
BraA02g020100.3C	59.964	60.4792	45.8554	193.351	114.564	148.422	55.4329	152.112	-1.45003	3.72e-07	2.49e-05	BraA02g020100.3C	A02	11591861	11592747	-	414	-	PF00407:Pathogenesis-related protein Bet v I family	-
novel.319	390.292	269.407	302.646	49.3885	153.945	106.937	320.782	103.424	1.62786	3.74e-07	2.49e-05	-	A02	25760803	25763093	-	1771	-	PF00067:Cytochrome P450	p450
BraA03g006750.3C	559.664	755.99	1108.55	1965.03	1605.68	1630.8	808.069	1733.84	-1.10202	3.74e-07	2.49e-05	BraA03g006750.3C	A03	2932765	2933660	+	309	-	-	-
BraA10g024990.3C	530.208	460.925	1330.95	4341.98	4230.8	4212.96	774.029	4261.92	-2.46149	3.81e-07	2.53e-05	BraA10g024990.3C	A10	16922258	16923520	-	1188	-	PF02797:Chalcone and stilbene synthases, C-terminal domain|PF00195:Chalcone and stilbene synthases, N-terminal domain	Chal_sti_synt_N
BraA03g044480.3C	205.14	280.404	299.206	592.662	434.089	554.046	261.583	526.932	-1.00987	3.88e-07	2.57e-05	BraA03g044480.3C	A03	22473681	22476937	-	3051	-	PF08263:Leucine rich repeat N-terminal domain|PF13855:Leucine rich repeat|PF00069:Protein kinase domain	Pkinase
BraA06g024820.3C	131.5	223.59	269.4	688.286	464.52	423.14	208.163	525.315	-1.33543	4.1e-07	2.71e-05	BraA06g024820.3C	A06	17262914	17264113	-	1200	-	PF02469:Fasciclin domain	-
BraA07g018970.3C	6.312	8.24717	14.903	109.285	53.7017	34.1093	9.82072	65.6987	-2.75126	4.17e-07	2.76e-05	BraA07g018970.3C	A07	16103709	16105022	-	1314	-	PF08541:3-Oxoacyl-[acyl-carrier-protein (ACP)] synthase III C terminal|PF08392:FAE1/Type III polyketide synthase-like protein	-
BraA09g037400.3C	230.388	344.548	218.959	63.0491	104.718	127.219	264.632	98.3287	1.42637	4.19e-07	2.76e-05	BraA09g037400.3C	A09	29548209	29549480	+	1272	-	-	-
BraA06g031290.3C	0	0	0	25.2196	44.7514	7.37499	0	25.782	-7.08389	4.21e-07	2.77e-05	BraA06g031290.3C	A06	21536320	21538206	+	1371	-	PF01397:Terpene synthase, N-terminal domain|PF03936:Terpene synthase family, metal binding domain	-
BraA02g044010.3C	58.912	61.3956	44.709	4.20327	14.3205	11.9844	55.0055	10.1694	2.41812	4.24e-07	2.78e-05	BraA02g044010.3C	A02	30416275	30416735	-	384	-	PF00447:HSF-type DNA-binding	HSF_DNA-bind
BraA01g023800.3C	69.432	70.5591	106.614	470.767	203.171	171.469	82.2016	281.802	-1.77849	4.29e-07	2.8e-05	BraA01g023800.3C	A01	13700574	13704381	-	1815	-	PF04043:Plant invertase/pectin methylesterase inhibitor|PF01095:Pectinesterase	-
BraA03g045260.3C	8.416	0	5.73192	49.3885	22.3757	108.781	4.71598	60.1818	-3.70839	4.5e-07	2.93e-05	BraA03g045260.3C	A03	22874986	22876008	-	612	-	PF05562:Cold acclimation protein WCOR413	-
BraA07g029760.3C	49.444	65.9773	50.4409	203.859	110.088	156.719	55.2874	156.889	-1.4979	4.62e-07	3e-05	BraA07g029760.3C	A07	21882159	21882925	+	441	-	PF00407:Pathogenesis-related protein Bet v I family	-
BraA09g028180.3C	32.612	49.483	63.0511	145.013	138.729	118.922	48.3821	134.221	-1.47498	4.68e-07	3.03e-05	BraA09g028180.3C	A09	19257194	19260314	-	1491	-	PF02386:Cation transport protein	-
BraA05g027400.3C	1220.32	947.508	832.275	294.229	589.824	435.125	1000.03	439.726	1.18408	4.69e-07	3.03e-05	BraA05g027400.3C	A05	20550346	20552144	-	1545	-	PF00083:Sugar (and other) transporter	Sugar_tr
BraA05g030290.3C	26.3	36.6541	44.709	148.165	102.033	90.3437	35.8877	113.514	-1.66163	4.75e-07	3.06e-05	BraA05g030290.3C	A05	22265509	22266360	-	666	-	-	-
BraA03g041630.3C	426.06	387.617	362.258	142.911	230.917	199.125	391.978	190.984	1.03455	4.84e-07	3.1e-05	BraA03g041630.3C	A03	20880473	20882877	-	1431	-	PF01554:MatE	MatE
BraA03g059770.3C	43.132	39.4031	68.7831	246.942	142.31	112.469	50.4394	167.24	-1.73348	4.84e-07	3.1e-05	BraA03g059770.3C	A03	31759121	31761488	-	1251	-	PF04749:PLAC8 family	-
BraA03g055500.3C	284.04	379.37	268.254	72.5065	170.055	95.8749	310.555	112.812	1.45807	4.88e-07	3.12e-05	BraA03g055500.3C	A03	28982188	28985324	+	2295	-	PF00702:haloacid dehalogenase-like hydrolase|PF00122:E1-E2 ATPase	E1-E2_ATPase
BraA03g041610.3C	341.9	436.184	411.552	1098.11	733.028	645.312	396.545	825.482	-1.05652	5.04e-07	3.22e-05	BraA03g041610.3C	A03	20873845	20875527	-	909	-	PF17144:Ribosomal large subunit proteins 60S L5, and 50S L18|PF14204:Ribosomal L18 C-terminal region	-
BraA06g008170.3C	32.612	65.061	111.199	1059.23	522.697	394.562	69.6241	658.828	-3.2435	5.06e-07	3.22e-05	BraA06g008170.3C	A06	4461814	4463046	-	900	-	PF00722:Glycosyl hydrolases family 16|PF06955:Xyloglucan endo-transglycosylase (XET) C-terminus	-
BraA09g055220.3C	2139.77	1627.44	1500.62	615.78	859.227	1075.83	1755.94	850.278	1.04563	5.1e-07	3.23e-05	BraA09g055220.3C	A09	39875896	39876697	+	600	-	-	-
BraA09g024530.3C	17.884	10.9962	32.0988	60.9475	85.9227	122.609	20.3263	89.8265	-2.16394	5.12e-07	3.23e-05	BraA09g024530.3C	A09	16445790	16446648	+	762	-	PF06351:Allene oxide cyclase	-
BraA06g016660.3C	421.852	428.853	353.086	90.3704	230.917	122.609	401.264	147.966	1.43626	5.21e-07	3.28e-05	BraA06g016660.3C	A06	9140552	9143308	+	2214	-	PF07714:Protein tyrosine kinase|PF07645:Calcium-binding EGF domain|PF13947:Wall-associated receptor kinase galacturonan-binding	Pkinase_Tyr
BraA04g026300.3C	213.556	241.917	181.129	29.4229	75.1824	94.0312	212.201	66.2122	1.67492	5.29e-07	3.32e-05	BraA04g026300.3C	A04	18751599	18753371	-	987	-	PF00141:Peroxidase	-
BraA03g004860.3C	236.7	255.662	345.062	750.284	480.63	539.296	279.141	590.07	-1.08056	5.54e-07	3.46e-05	BraA03g004860.3C	A03	2113807	2116397	+	1002	-	PF03096:Ndr family	Ndr
BraA01g036200.3C	93.628	84.3044	71.0758	15.7623	33.116	20.2812	83.0028	23.0532	1.83966	5.56e-07	3.46e-05	BraA01g036200.3C	A01	24710867	24712384	-	1116	-	PF07714:Protein tyrosine kinase	Pkinase_Tyr
BraA06g044850.3C	160.956	192.434	142.152	383.549	280.144	348.468	165.181	337.387	-1.02602	5.61e-07	3.48e-05	BraA06g044850.3C	A06	29099849	29101664	-	1326	-	PF04765:Protein of unknown function (DUF616)	-
BraA06g008060.3C	181.996	305.145	223.545	499.139	480.63	460.015	236.895	479.928	-1.01545	5.68e-07	3.51e-05	BraA06g008060.3C	A06	4405255	4409424	-	2289	-	PF00385:Chromo (CHRromatin Organisation MOdifier) domain|PF01426:BAH domain|PF00145:C-5 cytosine-specific DNA methylase	DNA_methylase
BraA08g018920.3C	173.58	152.114	136.42	42.0327	70.7072	67.2968	154.038	60.0123	1.3546	5.82e-07	3.6e-05	BraA08g018920.3C	A08	14864077	14866292	-	1260	-	PF00566:Rab-GTPase-TBC domain	TBC
BraA06g025740.3C	186.204	238.252	306.085	633.644	460.045	459.093	243.513	517.594	-1.08842	5.93e-07	3.65e-05	BraA06g025740.3C	A06	18038801	18040375	-	1575	-	PF03016:Exostosin family	-
BraA06g025040.3C	62.068	43.0685	32.0988	0	9.84531	1.84375	45.7451	3.89635	3.51161	6.02e-07	3.7e-05	BraA06g025040.3C	A06	17457543	17458970	-	1035	-	PF08246:Cathepsin propeptide inhibitor domain (I29)|PF00112:Papain family cysteine protease	Peptidase_C1
BraA03g057590.3C	86.264	68.7264	106.614	246.942	166.475	212.031	87.2014	208.483	-1.26148	6.04e-07	3.71e-05	BraA03g057590.3C	A03	30272346	30273286	+	504	-	PF05907:Eukaryotic protein of unknown function (DUF866)	-
BraA02g039530.3C	248.272	339.967	387.478	910.009	567.448	625.953	325.239	701.136	-1.10781	6.14e-07	3.76e-05	BraA02g039530.3C	A02	27540641	27541051	+	411	-	PF00125:Core histone H2A/H2B/H3/H4	Histone
BraA05g005260.3C	205.14	188.769	175.397	53.5917	98.4531	81.1249	189.768	77.7233	1.28255	6.16e-07	3.76e-05	BraA05g005260.3C	A05	2674995	2677453	+	1335	-	PF00067:Cytochrome P450	p450
BraA03g001440.3C	22.092	50.3994	75.6614	154.47	142.31	222.172	49.3842	172.984	-1.81318	6.18e-07	3.77e-05	BraA03g001440.3C	A03	656050	656456	+	198	-	-	-
BraA03g046110.3C	57.86	84.3044	51.5873	285.823	120.829	198.203	64.5839	201.618	-1.63484	6.46e-07	3.9e-05	BraA03g046110.3C	A03	23312101	23313519	-	1419	-	PF14543:Xylanase inhibitor N-terminal|PF14541:Xylanase inhibitor C-terminal	-
BraA03g027910.3C	256.688	332.636	367.989	858.519	589.824	545.749	319.104	664.697	-1.05812	6.5e-07	3.92e-05	BraA03g027910.3C	A03	13892457	13895346	-	1758	-	PF07731:Multicopper oxidase|PF07732:Multicopper oxidase|PF00394:Multicopper oxidase	-
BraA05g035260.3C	2588.97	1878.52	1670.28	668.321	1210.97	983.64	2045.93	954.311	1.09961	6.7e-07	4.02e-05	BraA05g035260.3C	A05	24888720	24889358	+	639	-	PF03168:Late embryogenesis abundant protein	-
BraA06g034330.3C	210.4	230.004	357.672	642.05	467.205	609.359	266.025	572.871	-1.10863	6.7e-07	4.02e-05	BraA06g034330.3C	A06	23344243	23347206	-	1713	-	PF00069:Protein kinase domain	Pkinase
novel.1331	132.552	133.787	174.25	387.752	271.194	279.328	146.863	312.758	-1.09159	6.85e-07	4.08e-05	-	A09	4186624	4187600	+	634	-	PF00338:Ribosomal protein S10p/S20e	Ribosomal_S10
BraA06g000580.3C	163.06	135.62	127.249	45.1852	54.5967	69.1406	141.976	56.3075	1.33087	6.96e-07	4.14e-05	BraA06g000580.3C	A06	375082	375471	+	390	-	-	-
BraA07g024090.3C	1844.16	2251.48	2038.27	508.596	1190.39	967.968	2044.64	888.984	1.20088	7.03e-07	4.16e-05	BraA07g024090.3C	A07	18975410	18977765	+	954	-	PF00856:SET domain	SET
BraA09g031540.3C	372.408	372.955	601.852	1256.78	750.034	975.343	449.072	994.052	-1.14736	7.07e-07	4.17e-05	BraA09g031540.3C	A09	24446406	24447845	-	1440	-	PF08263:Leucine rich repeat N-terminal domain|PF13855:Leucine rich repeat	LRRNT_2
BraA03g044290.3C	11.572	16.4943	3.43915	152.369	34.0111	59.9218	10.5018	82.1005	-2.94195	7.17e-07	4.22e-05	BraA03g044290.3C	A03	22382559	22385753	+	1383	-	PF00743:Flavin-binding monooxygenase-like	FMO-like
BraA02g003440.3C	293.508	359.21	316.402	947.838	494.951	661.906	323.04	701.565	-1.11716	7.19e-07	4.23e-05	BraA02g003440.3C	A02	1683325	1683735	-	411	-	PF00125:Core histone H2A/H2B/H3/H4	Histone
BraA03g055850.3C	403.968	502.161	230.423	127.149	168.265	158.562	378.851	151.326	1.32464	7.24e-07	4.25e-05	BraA03g055850.3C	A03	29235291	29236741	+	726	-	-	-
BraA03g016430.3C	239.856	281.32	460.847	1031.9	754.509	587.234	327.341	791.216	-1.27449	7.29e-07	4.27e-05	BraA03g016430.3C	A03	7604465	7605603	+	648	-	PF00043:Glutathione S-transferase, C-terminal domain|PF02798:Glutathione S-transferase, N-terminal domain	GST_N
BraA03g060340.3C	0	0	0	23.118	17.9006	18.4375	0	19.8187	-6.70171	7.37e-07	4.31e-05	BraA03g060340.3C	A03	32136814	32138122	-	960	-	PF01716:Manganese-stabilising protein / photosystem II polypeptide	-
BraA06g031860.3C	7.364	16.4943	26.3668	106.133	48.3315	92.1874	16.7417	82.2172	-2.30247	7.57e-07	4.41e-05	BraA06g031860.3C	A06	21922205	21923236	+	711	-	PF02482:Sigma 54 modulation protein / S30EA ribosomal protein|PF16321:Sigma 54 modulation/S30EA ribosomal protein C terminus	-
BraA03g054700.3C	0	0	0	29.4229	12.5304	20.2812	0	20.7448	-6.76527	7.59e-07	4.41e-05	BraA03g054700.3C	A03	28424653	28425876	+	627	-	PF05175:Methyltransferase small domain	-
BraA02g040450.3C	4.208	0.916352	0	63.0491	35.8011	14.75	1.70812	37.8667	-4.46056	7.64e-07	4.43e-05	BraA02g040450.3C	A02	28110843	28111238	-	396	-	-	-
BraA05g035010.3C	2236.55	2651.01	2054.32	761.843	1116.1	1475.92	2313.96	1117.95	1.04916	7.68e-07	4.44e-05	BraA05g035010.3C	A05	24778818	24780129	-	603	-	PF00582:Universal stress protein family	Usp
BraA03g012750.3C	657.5	628.617	355.379	107.183	179.901	282.093	547.166	189.726	1.5268	7.7e-07	4.45e-05	BraA03g012750.3C	A03	5478719	5482754	-	2169	-	PF01301:Glycosyl hydrolases family 35	-
BraA09g053810.3C	268.26	194.267	198.325	69.354	110.088	101.406	220.284	93.6162	1.2301	7.89e-07	4.54e-05	BraA09g053810.3C	A09	38999497	39000819	-	1323	-	PF02214:BTB/POZ domain	K_tetra
BraA03g019080.3C	30.508	31.156	34.3915	185.995	103.823	68.2187	32.0185	119.346	-1.89628	8e-07	4.58e-05	BraA03g019080.3C	A03	8998533	9000649	+	2025	-	PF00069:Protein kinase domain	Pkinase
BraA09g016420.3C	36.82	49.483	83.6861	214.367	189.746	120.766	56.663	174.96	-1.63168	8.05e-07	4.59e-05	BraA09g016420.3C	A09	10106996	10107463	+	468	-	-	-
BraA08g003440.3C	601.744	901.69	973.28	238.536	449.304	391.796	825.572	359.879	1.19627	8.11e-07	4.62e-05	BraA08g003440.3C	A08	2502560	2503172	+	405	-	PF00366:Ribosomal protein S17	-
BraA03g018730.3C	116.772	77.8899	107.76	275.314	225.547	189.906	100.807	230.256	-1.19427	8.15e-07	4.62e-05	BraA03g018730.3C	A03	8753018	8754307	+	1290	-	PF02469:Fasciclin domain	-
BraA07g018010.3C	34.716	35.7377	61.9048	215.418	110.088	114.312	44.1195	146.606	-1.73684	8.26e-07	4.67e-05	BraA07g018010.3C	A07	15429353	15431927	+	528	-	PF14368:Probable lipid transfer	-
BraA06g037250.3C	23.144	125.54	5.73192	1.05082	2.68508	0.921874	51.472	1.55259	5.03902	8.61e-07	4.86e-05	BraA06g037250.3C	A06	24889209	24891432	-	1074	-	PF00929:Exonuclease	Exonuc_X-T
novel.1537	1170.88	917.268	770.37	216.469	507.481	435.125	952.838	386.358	1.30084	8.64e-07	4.86e-05	-	A09	35657436	35658629	-	775	-	PF00403:Heavy-metal-associated domain	HMA
BraA03g037920.3C	597.536	459.092	406.967	117.692	252.398	227.703	487.865	199.264	1.28913	8.75e-07	4.91e-05	BraA03g037920.3C	A03	18751661	18753546	+	1092	-	PF07714:Protein tyrosine kinase	Pkinase_Tyr
novel.44	97.836	55.8975	47.0018	6.30491	20.5857	4.60937	66.9118	10.5	2.65808	8.96e-07	4.98e-05	-	A01	17587977	17590641	+	606	-	-	-
novel.1290	147.28	208.012	208.642	497.037	386.652	318.047	187.978	400.579	-1.09009	9.82e-07	5.4e-05	-	A08	13938633	13939332	-	467	-	PF00832:Ribosomal L39 protein	-
BraA01g003660.3C	15.78	16.4943	24.0741	87.2179	47.4365	89.4218	18.7828	74.6921	-1.99726	9.96e-07	5.47e-05	BraA01g003660.3C	A01	1796941	1799084	-	1092	-	PF00494:Squalene/phytoene synthase	-
BraA09g011530.3C	98.888	59.5629	42.4162	6.30491	20.5857	8.29687	66.9557	11.7291	2.4995	1.01e-06	5.53e-05	BraA09g011530.3C	A09	6714784	6715746	+	963	-	-	-
BraA08g026680.3C	114.668	188.769	169.665	24.1688	65.3371	56.2343	157.7	48.5801	1.69176	1.04e-06	5.68e-05	BraA08g026680.3C	A08	18958648	18959391	-	474	-	PF00407:Pathogenesis-related protein Bet v I family	-
BraA10g018640.3C	83.108	105.38	112.346	240.637	201.381	195.437	100.278	212.485	-1.08257	1.05e-06	5.69e-05	BraA10g018640.3C	A10	13793036	13794666	-	1404	-	PF03016:Exostosin family	-
novel.1278	191.464	251.997	309.524	819.638	540.597	418.531	250.995	592.922	-1.24011	1.05e-06	5.69e-05	-	A08	6334468	6342119	-	2051	-	PF07732:Multicopper oxidase|PF07731:Multicopper oxidase|PF00394:Multicopper oxidase	-
BraA07g034080.3C	74.692	94.3843	120.37	377.244	206.752	195.437	96.4822	259.811	-1.42909	1.11e-06	5.98e-05	BraA07g034080.3C	A07	24271749	24273798	-	705	-	PF00582:Universal stress protein family	Usp
BraA04g013980.3C	179.892	180.521	322.134	735.573	538.807	404.703	227.516	559.694	-1.30065	1.12e-06	6.03e-05	BraA04g013980.3C	A04	10901569	10904154	-	1566	-	PF04646:Protein of unknown function, DUF604	-
BraA07g038880.3C	87.316	107.213	103.175	13.6606	40.2763	31.3437	99.2346	28.4269	1.79221	1.18e-06	6.33e-05	BraA07g038880.3C	A07	26666597	26666935	-	267	-	-	-
BraA03g023760.3C	1231.89	1140.86	786.42	299.483	622.045	455.406	1053.06	458.978	1.19718	1.2e-06	6.41e-05	BraA03g023760.3C	A03	11399585	11401486	+	1338	-	PF00067:Cytochrome P450	p450
BraA05g011830.3C	68.38	65.061	38.9771	1.05082	9.84531	14.75	57.4727	8.54871	2.72839	1.26e-06	6.7e-05	BraA05g011830.3C	A05	6389220	6392130	-	777	-	PF03162:Tyrosine phosphatase family	-
BraA02g023500.3C	192.516	136.536	113.492	19.9656	66.2321	36.875	147.515	41.0242	1.83816	1.27e-06	6.71e-05	BraA02g023500.3C	A02	13771386	13774034	-	1617	-	PF00083:Sugar (and other) transporter	Sugar_tr
BraA10g021150.3C	133.604	187.852	252.205	769.199	412.608	358.609	191.22	513.472	-1.42524	1.28e-06	6.77e-05	BraA10g021150.3C	A10	15165558	15167459	-	1668	-	PF00403:Heavy-metal-associated domain	HMA
BraA01g038730.3C	117.824	147.533	175.397	375.142	299.834	258.125	146.918	311.034	-1.08231	1.3e-06	6.87e-05	BraA01g038730.3C	A01	26235183	26238889	+	1779	-	PF06418:CTP synthase N-terminus|PF00117:Glutamine amidotransferase class-I	CTP_synth_N
BraA02g006030.3C	181.996	151.198	241.887	559.035	380.387	342.937	191.694	427.453	-1.15888	1.36e-06	7.12e-05	BraA02g006030.3C	A02	2858300	2859742	-	1443	-	PF03721:UDP-glucose/GDP-mannose dehydrogenase family, NAD binding domain|PF03720:UDP-glucose/GDP-mannose dehydrogenase family, UDP binding domain|PF00984:UDP-glucose/GDP-mannose dehydrogenase family, central domain	-
BraA03g045290.3C	2.104	11.9126	16.0494	63.0491	51.9116	53.4687	10.022	56.1432	-2.49047	1.36e-06	7.14e-05	BraA03g045290.3C	A03	22930658	22938973	+	1455	-	PF04770:ZF-HD protein dimerisation region	ZF-HD_dimer
BraA03g047200.3C	0	0	0	24.1688	22.3757	11.0625	0	19.2023	-6.65601	1.38e-06	7.22e-05	BraA03g047200.3C	A03	23854402	23854935	-	534	-	PF00847:AP2 domain	AP2
BraA05g014190.3C	59.964	47.6503	52.7337	8.40655	15.2155	13.8281	53.4493	12.4834	2.08602	1.4e-06	7.29e-05	BraA05g014190.3C	A05	8016773	8018594	+	1020	-	PF02535:ZIP Zinc transporter	-
BraA03g027470.3C	3.156	2.74906	4.58554	49.3885	35.8011	19.3594	3.49686	34.8497	-3.33045	1.43e-06	7.39e-05	BraA03g027470.3C	A03	13607395	13615417	-	1824	-	PF00759:Glycosyl hydrolase family 9|PF09478:Carbohydrate binding domain CBM49	-
BraA08g026340.3C	727.984	711.089	756.614	318.398	280.144	495.968	731.896	364.837	1.00382	1.43e-06	7.39e-05	BraA08g026340.3C	A08	18806056	18809007	-	2607	-	PF02358:Trehalose-phosphatase|PF00982:Glycosyltransferase family 20	-
BraA10g001440.3C	6.312	10.9962	12.6102	67.2524	37.5912	47.9375	9.97282	50.927	-2.35084	1.46e-06	7.51e-05	BraA10g001440.3C	A10	765490	768160	+	2103	-	PF04398:Protein of unknown function, DUF538|PF01095:Pectinesterase|PF04043:Plant invertase/pectin methylesterase inhibitor	-
BraA10g029580.3C	7.364	16.4943	29.806	143.962	66.2321	61.7656	17.8881	90.6533	-2.34833	1.46e-06	7.51e-05	BraA10g029580.3C	A10	18855056	18857732	-	2583	-	PF07714:Protein tyrosine kinase|PF08263:Leucine rich repeat N-terminal domain|PF13855:Leucine rich repeat	Pkinase_Tyr
BraA04g020260.3C	94.68	126.457	119.224	19.9656	48.3315	40.5625	113.454	36.2865	1.63575	1.46e-06	7.52e-05	BraA04g020260.3C	A04	15224029	15226177	-	1587	-	PF13855:Leucine rich repeat|PF12799:Leucine Rich repeats (2 copies)	-
BraA05g009090.3C	143.072	177.772	149.03	65.1508	66.2321	79.2812	156.625	70.2213	1.15804	1.5e-06	7.69e-05	BraA05g009090.3C	A05	4820186	4820671	-	486	-	PF01754:A20-like zinc finger|PF01428:AN1-like Zinc finger	zf-AN1
BraA07g040230.3C	58.912	64.1446	43.5626	269.01	141.414	112.469	55.5398	174.298	-1.64336	1.5e-06	7.69e-05	BraA07g040230.3C	A07	27329351	27331601	+	1464	-	PF14389:Leucine-zipper of ternary complex factor MIP1|PF04784:Protein of unknown function, DUF547	-
BraA08g029430.3C	65.224	84.3044	134.127	342.567	215.702	203.734	94.5518	254.001	-1.42819	1.55e-06	7.92e-05	BraA08g029430.3C	A08	20265011	20266027	+	1017	-	-	-
BraA03g044170.3C	0	1.8327	4.58554	71.4557	19.6906	22.125	2.13941	37.7571	-4.17226	1.56e-06	7.96e-05	BraA03g044170.3C	A03	22322918	22324590	+	558	-	PF07983:X8 domain	-
BraA06g030720.3C	162.008	160.362	147.884	409.819	250.608	315.281	156.751	325.236	-1.05051	1.57e-06	7.98e-05	BraA06g030720.3C	A06	21241107	21242145	+	456	-	PF02996:Prefoldin subunit	-
BraA09g044870.3C	173.58	178.689	130.688	60.9475	64.442	82.0468	160.986	69.1454	1.21968	1.57e-06	7.98e-05	BraA09g044870.3C	A09	34428199	34431016	-	1749	-	PF00854:POT family	-
BraA04g018650.3C	18.936	39.4031	24.0741	92.472	94.873	80.203	27.4711	89.1827	-1.68643	1.59e-06	8.06e-05	BraA04g018650.3C	A04	14105688	14108455	-	1377	-	PF00069:Protein kinase domain	Pkinase
BraA02g039910.3C	11.572	15.578	34.3915	410.87	153.05	117.078	20.5138	226.999	-3.47298	1.61e-06	8.11e-05	BraA02g039910.3C	A02	27744876	27748466	+	1254	-	PF00544:Pectate lyase	-
novel.1572	156.748	151.198	228.131	561.137	411.713	289.468	178.692	420.773	-1.23703	1.65e-06	8.31e-05	-	A09	44527898	44530911	-	1733	-	PF00069:Protein kinase domain	Pkinase
BraA06g040950.3C	340.848	298.731	320.988	113.488	196.011	151.187	320.189	153.562	1.05619	1.68e-06	8.43e-05	BraA06g040950.3C	A06	27121480	27123496	+	849	-	PF00293:NUDIX domain	NUDIX
BraA08g027400.3C	831.08	681.766	641.975	218.57	450.199	318.968	718.274	329.246	1.12351	1.68e-06	8.43e-05	BraA08g027400.3C	A08	19355151	19365993	-	2214	-	PF13947:Wall-associated receptor kinase galacturonan-binding|PF07714:Protein tyrosine kinase|PF07645:Calcium-binding EGF domain	Pkinase_Tyr
BraA03g015450.3C	2166.07	1979.32	1003.09	188.097	480.63	241.531	1716.16	303.419	2.49937	1.75e-06	8.7e-05	BraA03g015450.3C	A03	6907334	6907666	+	333	-	PF00234:Protease inhibitor/seed storage/LTP family	-
BraA02g020270.3C	108.356	82.4717	99.7355	23.118	44.7514	23.0469	96.8544	30.3054	1.66783	1.79e-06	8.87e-05	BraA02g020270.3C	A02	11707361	11713002	+	1455	-	PF01554:MatE	MatE
BraA05g005230.3C	1013.08	1261.82	1753.97	4028.84	2477.44	2275.19	1342.95	2927.15	-1.1242	1.81e-06	8.95e-05	BraA05g005230.3C	A05	2665469	2666719	-	1251	-	PF02469:Fasciclin domain	-
BraA06g031150.3C	43.132	28.4069	43.5626	153.42	69.8122	161.328	38.3672	128.187	-1.74443	1.84e-06	9.05e-05	BraA06g031150.3C	A06	21440874	21442386	-	618	-	PF03766:Remorin, N-terminal region|PF03763:Remorin, C-terminal region	-
BraA03g056210.3C	48.392	42.1522	40.1235	128.2	93.0829	115.234	43.5559	112.172	-1.36243	1.89e-06	9.3e-05	BraA03g056210.3C	A03	29458325	29458770	+	366	-	-	-
BraA03g047900.3C	152.54	224.506	215.52	354.126	364.277	541.14	197.522	419.847	-1.08773	1.9e-06	9.33e-05	BraA03g047900.3C	A03	24221128	24223403	+	1629	-	PF11744:Aluminium activated malate transporter	-
BraA03g019340.3C	208.296	229.088	77.9541	21.0164	41.1713	64.5312	171.779	42.2396	2.02091	1.93e-06	9.44e-05	BraA03g019340.3C	A03	9138608	9140307	-	993	-	PF00141:Peroxidase	-
BraA01g000020.3C	1.052	1.8327	2.29277	31.5246	17.0055	37.7968	1.72582	28.7756	-4.06453	1.94e-06	9.45e-05	BraA01g000020.3C	A01	5264	7621	-	1668	-	PF03619:Organic solute transporter Ostalpha	-
BraA09g063390.3C	58.912	115.46	82.5397	271.111	175.426	205.578	85.6374	217.372	-1.33759	2.01e-06	9.78e-05	BraA09g063390.3C	A09	43771101	43772234	-	792	-	PF00705:Proliferating cell nuclear antigen, N-terminal domain|PF02747:Proliferating cell nuclear antigen, C-terminal domain	PCNA_C
BraA03g052140.3C	85.212	84.3044	99.7355	275.314	159.315	193.594	89.7506	209.408	-1.22184	2.05e-06	9.98e-05	BraA03g052140.3C	A03	26935045	26936554	+	771	-	PF01248:Ribosomal protein L7Ae/L30e/S12e/Gadd45 family	-
BraA01g024930.3C	28.404	38.4868	21.7813	0	4.47514	1.84375	29.5574	2.1063	3.76351	2.07e-06	0.000100678	BraA01g024930.3C	A01	14616680	14617340	-	555	-	-	-
BraA02g012200.3C	90.472	71.4755	49.2945	11.559	19.6906	23.0469	70.414	18.0988	1.95299	2.08e-06	0.000100711	BraA02g012200.3C	A02	5945819	5953980	+	834	-	PF06955:Xyloglucan endo-transglycosylase (XET) C-terminus|PF00722:Glycosyl hydrolases family 16	-
BraA03g035740.3C	345.056	273.989	231.57	35.7278	144.1	75.5937	283.538	85.1404	1.73061	2.09e-06	0.000100917	BraA03g035740.3C	A03	17636919	17643140	-	4482	-	PF00005:ABC transporter|PF00664:ABC transporter transmembrane region	ABC_tran
BraA06g044860.3C	1.052	0	0	36.7787	20.5857	25.8125	0.350667	27.7256	-6.22266	2.09e-06	0.000100917	BraA06g044860.3C	A06	29102877	29105219	-	1650	-	PF00394:Multicopper oxidase|PF07731:Multicopper oxidase|PF07732:Multicopper oxidase	-
BraA04g029440.3C	83.108	116.377	155.908	335.211	241.658	245.219	118.464	274.029	-1.21121	2.14e-06	0.000103136	BraA04g029440.3C	A04	20397897	20400635	+	2667	-	PF00069:Protein kinase domain|PF13855:Leucine rich repeat	Pkinase
BraA06g016580.3C	65.224	21.9924	40.1235	5.25409	8.05525	3.6875	42.4466	5.66561	2.89665	2.18e-06	0.000104693	BraA06g016580.3C	A06	9084386	9085688	-	1119	-	PF08100:Dimerisation domain|PF00891:O-methyltransferase	-
BraA06g004960.3C	61.016	98.0497	84.8325	290.026	152.155	192.672	81.2994	211.617	-1.3757	2.19e-06	0.000104817	BraA06g004960.3C	A06	2969512	2969823	+	312	-	PF15511:Centromere kinetochore component CENP-T histone fold	-
BraA03g014760.3C	140.968	201.597	192.593	309.991	338.321	489.515	178.386	379.276	-1.08824	2.2e-06	0.000105173	BraA03g014760.3C	A03	6569106	6569896	+	699	-	-	-
BraA10g016510.3C	227.232	157.613	179.982	72.5065	100.243	77.4374	188.276	83.3957	1.17097	2.28e-06	0.000108044	BraA10g016510.3C	A10	12698906	12700624	+	1719	-	PF00642:Zinc finger C-x8-C-x5-C-x3-H type (and similar)|PF12796:Ankyrin repeats (3 copies)	zf-CCCH
BraA03g059970.3C	3.156	0	0	81.9638	18.7956	14.75	1.052	38.5031	-5.20909	2.39e-06	0.00011272	BraA03g059970.3C	A03	31902339	31903795	-	1137	-	-	-
BraA03g060280.3C	14.728	10.9962	13.7566	68.3032	37.5912	63.6093	13.1603	56.5012	-2.10514	2.43e-06	0.000113897	BraA03g060280.3C	A03	32092912	32093809	-	564	-	PF00179:Ubiquitin-conjugating enzyme	UQ_con
BraA09g034750.3C	158.852	192.434	132.981	71.4557	76.0774	70.0624	161.422	72.5318	1.15686	2.48e-06	0.000115982	BraA09g034750.3C	A09	27437263	27438536	+	267	-	-	-
BraA03g052180.3C	289.3	199.765	397.795	775.504	485.105	760.546	295.62	673.719	-1.19063	2.5e-06	0.000116647	BraA03g052180.3C	A03	26960279	26964392	+	1308	-	-	-
BraA03g060820.3C	4.208	7.33082	11.4638	61.9983	20.5857	80.203	7.66755	54.2623	-2.83159	2.51e-06	0.000116647	BraA03g060820.3C	A03	32410073	32410948	-	672	-	PF03195:Lateral organ boundaries (LOB) domain	-
BraA06g005240.3C	75.744	71.4755	92.8571	217.519	154.84	163.172	80.0255	178.51	-1.15909	2.62e-06	0.00012143	BraA06g005240.3C	A06	3105490	3106735	-	849	-	PF00320:GATA zinc finger	GATA
BraA03g040590.3C	5001.21	5049.1	2378.75	1504.77	2179.39	1916.58	4143.02	1866.91	1.15004	2.65e-06	0.000122657	BraA03g040590.3C	A03	20207729	20209940	+	1434	-	PF01747:ATP-sulfurylase|PF14306:PUA-like domain	-
BraA09g022520.3C	74.692	73.3082	52.7337	5.25409	25.0608	10.1406	66.9113	13.4852	2.29481	2.66e-06	0.000122764	BraA09g022520.3C	A09	14923906	14924676	-	699	-	-	-
BraA05g018010.3C	766.908	1019.9	1095.94	265.857	617.57	299.609	960.917	394.345	1.28363	2.66e-06	0.000122764	BraA05g018010.3C	A05	11017221	11020569	+	2283	-	PF00069:Protein kinase domain|PF12819:Carbohydrate-binding protein of the ER	Pkinase
BraA09g039650.3C	72.588	69.6427	131.834	260.603	246.133	177.922	91.355	228.219	-1.32663	2.68e-06	0.000123099	BraA09g039650.3C	A09	31017004	31019326	-	1668	-	PF13641:Glycosyltransferase like family 2	-
BraA10g020760.3C	127.292	95.3006	73.3686	15.7623	38.4862	32.2656	98.6538	28.838	1.76571	2.68e-06	0.000123099	BraA10g020760.3C	A10	14958550	14959005	+	456	-	PF04398:Protein of unknown function, DUF538	-
BraA06g006310.3C	48.392	62.3119	49.2945	150.267	114.564	121.687	53.3328	128.839	-1.26585	2.74e-06	0.000125538	BraA06g006310.3C	A06	3616449	3621388	+	1116	-	PF00657:GDSL-like Lipase/Acylhydrolase	Lipase_GDSL
BraA05g030960.3C	125.188	219.008	236.155	1552.06	706.177	664.671	193.45	974.303	-2.33221	2.75e-06	0.000125801	BraA05g030960.3C	A05	22724490	22725983	-	747	-	PF00230:Major intrinsic protein	-
BraA07g018120.3C	1702.14	1785.97	3231.66	6204.03	4189.63	4170.56	2239.92	4854.74	-1.11621	2.77e-06	0.000126545	BraA07g018120.3C	A07	15498643	15499343	-	492	-	-	-
BraA09g044850.3C	174.632	285.902	295.767	679.88	528.067	424.984	252.1	544.31	-1.10959	2.78e-06	0.000126648	BraA09g044850.3C	A09	34424134	34424577	-	249	-	-	-
novel.544	31.56	31.156	42.4162	142.911	103.823	72.8281	35.0441	106.521	-1.60622	2.83e-06	0.000128456	-	A03	21428964	21429311	-	348	-	-	-
BraA03g051360.3C	1.052	5.49811	2.29277	54.6426	21.4807	26.7343	2.94763	34.2859	-3.49463	2.84e-06	0.000128782	BraA03g051360.3C	A03	26476139	26476702	-	564	-	PF03018:Dirigent-like protein	-
novel.1449	3210.7	4421.4	4018.08	922.619	2214.3	1971.89	3883.39	1702.94	1.18893	2.88e-06	0.000130052	-	A09	43665037	43666216	+	372	-	-	-
BraA03g045030.3C	2.104	2.74906	4.58554	37.8295	19.6906	35.0312	3.1462	30.8504	-3.30838	3.03e-06	0.000136227	BraA03g045030.3C	A03	22723429	22725363	-	1596	-	PF03140:Plant protein of unknown function	-
BraA02g043500.3C	469.192	432.518	325.573	125.047	231.812	203.734	409.094	186.865	1.12833	3.04e-06	0.000136557	BraA02g043500.3C	A02	30129559	30130527	-	969	-	PF07859:alpha/beta hydrolase fold	Abhydrolase_3
BraA06g015930.3C	846.86	1447.84	404.674	26.2705	127.989	66.3749	899.79	73.5448	3.61153	3.07e-06	0.000137395	BraA06g015930.3C	A06	8649497	8652813	+	2160	-	PF02897:Prolyl oligopeptidase, N-terminal beta-propeller domain|PF00326:Prolyl oligopeptidase family	-
BraA04g021550.3C	128.344	134.704	74.515	23.118	51.0166	25.8125	112.521	33.3157	1.75175	3.1e-06	0.000138528	BraA04g021550.3C	A04	16139418	16140792	-	1053	-	PF03106:WRKY DNA -binding domain	WRKY
BraA03g011050.3C	304.028	397.697	325.573	919.466	542.387	605.671	342.433	689.175	-1.00693	3.14e-06	0.000139811	BraA03g011050.3C	A03	4771377	4771802	-	426	-	PF00125:Core histone H2A/H2B/H3/H4	Histone
BraA02g040950.3C	63.12	76.0572	114.638	265.857	179.006	178.844	84.6052	207.902	-1.29978	3.16e-06	0.00014066	BraA02g040950.3C	A02	28410549	28412649	-	1128	-	PF00481:Protein phosphatase 2C	PP2C
BraA09g005700.3C	13.676	36.6541	45.8554	192.3	118.144	75.5937	32.0618	128.679	-2.00484	3.19e-06	0.000141398	BraA09g005700.3C	A09	3322462	3323714	-	633	-	PF03641:Possible lysine decarboxylase	-
BraA02g005110.3C	35.768	43.0685	17.1958	2.10164	5.37017	1.84375	32.0108	3.10519	3.35333	3.19e-06	0.000141398	BraA02g005110.3C	A02	2456651	2458407	+	717	-	PF07690:Major Facilitator Superfamily	MFS_1
novel.1046	47.34	68.7264	63.0511	175.487	135.149	122.609	59.7059	144.415	-1.27008	3.24e-06	0.000143112	-	A06	24029627	24031262	-	964	-	PF14204:Ribosomal L18 C-terminal region|PF17144:Ribosomal large subunit proteins 60S L5, and 50S L18	-
BraA04g023370.3C	282.988	216.259	293.474	109.285	156.63	88.4999	264.241	118.138	1.15826	3.27e-06	0.000144218	BraA04g023370.3C	A04	17215713	17225767	+	3819	-	PF03552:Cellulose synthase	-
BraA03g020870.3C	26.3	22.9088	30.9524	114.539	74.2874	66.3749	26.7204	85.0672	-1.67307	3.27e-06	0.000144242	BraA03g020870.3C	A03	9949245	9950033	-	372	-	PF00831:Ribosomal L29 protein	-
BraA05g004850.3C	0	1.8327	2.29277	51.4901	17.0055	21.2031	1.37516	29.8996	-4.43984	3.32e-06	0.000146264	BraA05g004850.3C	A05	2485937	2486790	+	774	-	PF00320:GATA zinc finger	GATA
BraA06g044670.3C	99.94	77.8899	97.4427	238.536	147.68	251.672	91.7575	212.629	-1.21392	3.35e-06	0.000147225	BraA06g044670.3C	A06	28998582	28998896	-	315	-	PF02519:Auxin responsive protein	Auxin_inducible
BraA08g026210.3C	31.56	29.3233	66.4903	181.792	93.0829	139.203	42.4579	138.026	-1.70911	3.37e-06	0.000147444	BraA08g026210.3C	A08	18754297	18756254	-	1761	-	-	-
BraA09g052040.3C	393.448	401.362	286.596	158.674	221.967	157.64	360.469	179.427	1.00627	3.41e-06	0.000148942	BraA09g052040.3C	A09	38112498	38115245	+	1461	-	PF00232:Glycosyl hydrolase family 1	Glyco_hydro_1
BraA02g004580.3C	153.592	142.951	175.397	417.175	286.409	264.578	157.313	322.721	-1.03676	3.5e-06	0.000152123	BraA02g004580.3C	A02	2205158	2209254	+	2592	-	PF07944:Beta-L-arabinofuranosidase, GH127	-
BraA07g023350.3C	247.22	230.004	130.688	43.0836	102.928	58.9999	202.637	68.3373	1.5648	3.54e-06	0.000153621	BraA07g023350.3C	A07	18603352	18608747	-	2595	-	PF11721:Di-glucose binding within endoplasmic reticulum	-
BraA05g006180.3C	93.628	154.863	96.2963	29.4229	43.8564	47.0156	114.929	40.0983	1.51776	3.61e-06	0.000155648	BraA05g006180.3C	A05	3115602	3118158	-	1326	-	PF01490:Transmembrane amino acid transporter protein	Aa_trans
BraA08g014230.3C	75.744	55.8975	57.3192	8.40655	24.1658	12.9062	62.9869	15.1595	2.04042	3.62e-06	0.00015602	BraA08g014230.3C	A08	11838672	11840267	+	1596	-	PF08031:Berberine and berberine like|PF01565:FAD binding domain	FAD_binding_4
BraA07g024990.3C	132.552	149.365	215.52	416.124	335.636	290.39	165.813	347.383	-1.06898	3.64e-06	0.000156197	BraA07g024990.3C	A07	19428825	19430949	-	1377	-	PF00295:Glycosyl hydrolases family 28|PF12708:Pectate lyase superfamily protein	-
BraA02g020850.3C	5.26	19.2434	25.2205	129.251	62.652	56.2343	16.5746	82.7123	-2.31969	3.69e-06	0.000158	BraA02g020850.3C	A02	12172122	12173269	+	540	-	PF02298:Plastocyanin-like domain	Cu_bind_like
BraA05g015120.3C	75.744	88.8861	73.3686	17.8639	27.7459	32.2656	79.3329	25.9585	1.60594	3.75e-06	0.000160321	BraA05g015120.3C	A05	8682745	8684998	+	1506	-	PF00067:Cytochrome P450	p450
BraA01g033520.3C	713.256	1487.24	1036.33	533.816	468.995	553.124	1078.94	518.645	1.05761	3.88e-06	0.000165576	BraA01g033520.3C	A01	22915801	22917210	-	1410	-	PF06219:Protein of unknown function (DUF1005)	-
BraA10g017490.3C	892.096	1475.33	1228.92	271.111	720.498	459.093	1198.78	483.567	1.3088	3.9e-06	0.000166049	BraA10g017490.3C	A10	13173482	13176469	+	1827	-	PF07714:Protein tyrosine kinase|PF12819:Carbohydrate-binding protein of the ER|PF00069:Protein kinase domain	Pkinase
BraA09g052110.3C	59.964	94.3843	104.321	426.632	179.901	177	86.2231	261.178	-1.59727	3.93e-06	0.000167155	BraA09g052110.3C	A09	38130882	38133713	+	1437	-	PF16363:GDP-mannose 4,6 dehydratase	-
BraA06g004760.3C	64.172	58.6465	49.2945	7.35573	20.5857	3.6875	57.371	10.543	2.43255	3.94e-06	0.000167379	BraA06g004760.3C	A06	2794074	2794857	-	264	-	-	-
BraA08g018030.3C	245.116	147.533	136.42	47.2868	76.0774	76.5155	176.356	66.6266	1.40011	4.01e-06	0.000169989	BraA08g018030.3C	A08	14373877	14375596	-	753	-	PF00117:Glutamine amidotransferase class-I	GATase
BraA10g027280.3C	109.408	122.791	92.8571	38.8803	48.3315	44.25	108.352	43.8206	1.30583	4.04e-06	0.000170552	BraA10g027280.3C	A10	17945591	17947541	+	1518	-	PF13639:Ring finger domain	-
BraA01g036770.3C	216.712	258.411	173.104	98.7769	100.243	114.312	216.076	104.444	1.05099	4.05e-06	0.000170552	BraA01g036770.3C	A01	25044377	25045207	+	831	-	PF00139:Legume lectin domain	-
BraA03g037800.3C	92.576	98.0497	99.7355	226.977	174.531	184.375	96.787	195.294	-1.01106	4.12e-06	0.000172978	BraA03g037800.3C	A03	18718798	18719617	+	651	-	-	-
BraA07g031300.3C	266.156	204.346	173.104	1.05082	19.6906	2.76562	214.536	7.83569	4.76394	4.15e-06	0.000173444	BraA07g031300.3C	A07	22785672	22785902	-	231	-	-	-
BraA03g016980.3C	574.392	369.29	338.183	129.251	234.497	195.437	427.288	186.395	1.19449	4.24e-06	0.000175927	BraA03g016980.3C	A03	7877071	7879008	+	1599	-	PF13855:Leucine rich repeat|PF00069:Protein kinase domain	Pkinase
BraA03g046420.3C	18.936	25.6579	29.806	80.913	72.4973	70.0624	24.8	74.4909	-1.58822	4.56e-06	0.000187959	BraA03g046420.3C	A03	23503615	23505339	-	1197	-	PF01494:FAD binding domain	FAD_binding_3
BraA02g037980.3C	18.936	84.3044	3.43915	0	0.895028	0	35.5598	0.298343	6.7082	4.59e-06	0.000189041	BraA02g037980.3C	A02	26552120	26555405	+	1071	-	PF00929:Exonuclease	Exonuc_X-T
BraA09g002130.3C	77.848	180.521	119.224	334.16	275.669	287.625	125.864	299.151	-1.24404	4.61e-06	0.00018954	BraA09g002130.3C	A09	1330560	1334378	-	2133	-	PF00493:MCM2/3/5 family|PF14551:MCM N-terminal domain|PF17207:MCM OB domain	MCM
BraA09g034240.3C	300.872	291.4	198.325	48.3377	144.1	85.7343	263.532	92.7238	1.50302	4.66e-06	0.000191007	BraA09g034240.3C	A09	26877038	26879871	+	1860	-	PF11961:Domain of unknown function (DUF3475)|PF05003:Protein of unknown function (DUF668)	-
novel.1402	6.312	5.49811	4.58554	45.1852	27.7459	32.2656	5.46522	35.0656	-2.67413	4.66e-06	0.000191007	-	A09	27994130	27995046	+	917	-	-	-
BraA10g017090.3C	170.424	225.423	222.399	64.0999	63.547	121.687	206.082	83.1114	1.30821	4.71e-06	0.000192623	BraA10g017090.3C	A10	12965839	12966565	+	402	-	-	-
BraA03g043980.3C	12.624	19.2434	20.6349	83.0147	39.3812	88.4999	17.5008	70.2986	-2.00436	4.75e-06	0.000194035	BraA03g043980.3C	A03	22246724	22249480	-	1800	-	PF16900:Replication protein A OB domain|PF08646:Replication factor-A C terminal domain|PF04057:Replication factor-A protein 1, N-terminal domain|PF01336:OB-fold nucleic acid binding domain	tRNA_anti
BraA06g044870.3C	10.52	13.7453	12.6102	136.606	42.9614	34.1093	12.2918	71.2257	-2.52782	4.88e-06	0.000198897	BraA06g044870.3C	A06	29110444	29111678	+	945	-	PF01357:Pollen allergen|PF03330:Lytic transglycolase	-
BraA10g018700.3C	255.636	403.195	426.455	942.584	606.829	675.734	361.762	741.716	-1.03515	4.89e-06	0.000198897	BraA10g018700.3C	A10	13851295	13851720	+	426	-	PF00125:Core histone H2A/H2B/H3/H4	Histone
BraA05g006850.3C	628.044	449.929	684.392	222.774	373.227	182.531	587.455	259.51	1.17672	4.92e-06	0.000199259	BraA05g006850.3C	A05	3479273	3480877	-	1605	-	PF00083:Sugar (and other) transporter	Sugar_tr
BraA01g026370.3C	62.068	62.3119	68.7831	22.0672	21.4807	18.4375	64.3877	20.6618	1.64039	5e-06	0.000201671	BraA01g026370.3C	A01	16420565	16422932	-	2286	-	-	-
BraA04g014530.3C	25.248	27.4906	26.3668	93.5229	66.2321	72.8281	26.3685	77.5277	-1.55208	5.09e-06	0.000204669	BraA04g014530.3C	A04	11264280	11266852	+	1392	-	PF01896:DNA primase small subunit	-
BraA08g007700.3C	497.596	866.869	334.744	166.029	285.514	200.047	566.403	217.197	1.383	5.1e-06	0.000204868	BraA08g007700.3C	A08	6851455	6853696	+	1773	-	PF00464:Serine hydroxymethyltransferase	SHMT
BraA02g010820.3C	39.976	28.4069	14.903	0	1.79006	0	27.762	0.596686	5.46717	5.16e-06	0.000206795	BraA02g010820.3C	A02	5278332	5282382	-	2739	-	PF12819:Carbohydrate-binding protein of the ER|PF00069:Protein kinase domain	Pkinase
BraA04g022000.3C	216.712	355.545	230.423	106.133	147.68	107.859	267.56	120.557	1.15073	5.19e-06	0.000207792	BraA04g022000.3C	A04	16362785	16364470	+	1416	-	PF13041:PPR repeat family	-
BraA09g002140.3C	148.332	107.213	100.882	52.5409	46.5415	47.0156	118.809	48.6993	1.28846	5.37e-06	0.000214252	BraA09g002140.3C	A09	1335808	1338007	+	1527	-	PF00083:Sugar (and other) transporter	Sugar_tr
BraA06g007400.3C	117.824	186.936	112.346	293.178	250.608	376.125	139.035	306.637	-1.13634	5.44e-06	0.000216922	BraA06g007400.3C	A06	4108378	4109621	+	546	-	-	-
BraA04g016500.3C	734.296	668.021	333.598	137.657	288.199	247.062	578.638	224.306	1.36614	5.54e-06	0.000220198	BraA04g016500.3C	A04	12532703	12543601	-	7563	-	PF10351:Golgi-body localisation protein domain	-
BraA02g002960.3C	193.568	153.031	179.982	32.5754	97.5581	46.0937	175.527	58.7424	1.57189	5.54e-06	0.000220198	BraA02g002960.3C	A02	1441724	1442611	+	888	-	PF04674:Phosphate-induced protein 1 conserved region	-
BraA03g044910.3C	24.196	31.156	32.0988	77.7606	73.3923	94.953	29.1502	82.0353	-1.49296	5.6e-06	0.000221952	BraA03g044910.3C	A03	22656389	22657416	+	663	-	-	-
BraA01g023350.3C	315.6	236.419	207.496	56.7442	128.884	115.234	253.172	100.288	1.33156	5.61e-06	0.000222128	BraA01g023350.3C	A01	13302775	13303440	-	666	-	PF13912:C2H2-type zinc finger	-
BraA05g008530.3C	755.336	658.857	521.605	219.621	388.442	347.547	645.266	318.537	1.017	5.69e-06	0.000224963	BraA05g008530.3C	A05	4438306	4439796	+	1491	-	PF00201:UDP-glucoronosyl and UDP-glucosyl transferase	UDPGT
BraA10g024200.3C	68.38	137.453	92.8571	385.65	219.282	195.437	99.5633	266.79	-1.41651	5.71e-06	0.000225285	BraA10g024200.3C	A10	16615915	16619045	+	978	-	PF02183:Homeobox associated leucine zipper|PF00046:Homeobox domain	Homeobox
BraA05g000840.3C	10.52	5.49811	13.7566	32.5754	32.221	147.5	9.92491	70.7654	-2.84996	5.89e-06	0.000231826	BraA05g000840.3C	A05	501303	507011	+	3855	-	PF00664:ABC transporter transmembrane region|PF00005:ABC transporter	ABC_membrane
BraA08g018140.3C	84.16	97.1333	157.055	30.4737	38.4862	47.9375	112.783	38.9658	1.52634	6.13e-06	0.000240582	BraA08g018140.3C	A08	14450405	14451851	+	849	-	PF00722:Glycosyl hydrolases family 16|PF06955:Xyloglucan endo-transglycosylase (XET) C-terminus	-
BraA05g021680.3C	947.852	787.146	787.566	189.147	547.757	267.343	840.855	334.749	1.32708	6.15e-06	0.000241065	BraA05g021680.3C	A05	15417129	15419950	-	2739	-	PF13855:Leucine rich repeat|PF07714:Protein tyrosine kinase	Pkinase_Tyr
BraA01g002360.3C	498.648	553.477	655.732	1950.32	1139.37	793.734	569.286	1294.47	-1.18493	6.17e-06	0.000241455	BraA01g002360.3C	A01	1164127	1168172	+	2571	-	PF02140:Galactose binding lectin domain|PF01301:Glycosyl hydrolases family 35	-
BraA07g002420.3C	137.812	156.696	168.519	57.795	85.0277	68.2187	154.342	70.3471	1.1291	6.26e-06	0.000244058	BraA07g002420.3C	A07	1839277	1839525	+	249	-	-	-
BraA09g009510.3C	111.512	152.114	137.566	321.55	213.017	283.015	133.731	272.528	-1.0241	6.29e-06	0.000244735	BraA09g009510.3C	A09	5420740	5421291	-	552	-	PF00188:Cysteine-rich secretory protein family	SCP
BraA07g021860.3C	42.08	49.483	67.6367	245.892	129.779	102.328	53.0666	159.333	-1.58671	6.33e-06	0.000246102	BraA07g021860.3C	A07	17738939	17739973	+	942	-	PF00320:GATA zinc finger	GATA
BraA06g042570.3C	623.836	437.1	505.556	159.724	338.321	153.031	522.164	217.025	1.26445	6.46e-06	0.000249928	BraA06g042570.3C	A06	27887839	27890880	+	1170	-	PF08240:Alcohol dehydrogenase GroES-like domain|PF00107:Zinc-binding dehydrogenase	ADH_N
BraA02g011300.3C	253.532	372.039	545.679	974.109	700.807	824.155	390.417	833.024	-1.09423	6.65e-06	0.000256554	BraA02g011300.3C	A02	5501668	5503914	+	1488	-	PF07714:Protein tyrosine kinase	Pkinase_Tyr
novel.1037	120.98	121.875	158.201	61.9983	48.3315	64.5312	133.685	58.287	1.19725	6.72e-06	0.000258351	-	A06	21992237	21993283	-	1047	-	-	-
BraA04g020230.3C	52.6	81.5553	113.492	252.196	206.752	159.484	82.5491	206.144	-1.32238	6.93e-06	0.000265442	BraA04g020230.3C	A04	15210892	15213218	+	1149	-	PF05212:Protein of unknown function (DUF707)	-
BraA03g022270.3C	12.624	8.24717	27.5132	54.6426	61.757	81.1249	16.1281	65.8415	-2.0536	6.99e-06	0.000266991	BraA03g022270.3C	A03	10703962	10705957	-	921	-	PF00170:bZIP transcription factor	bZIP_1
BraA03g047390.3C	0	0	0	11.559	11.6354	23.9687	0	15.721	-6.37094	7.01e-06	0.000267372	BraA03g047390.3C	A03	23958762	23959329	-	237	-	-	-
BraA08g000860.3C	249.324	264.826	217.813	76.7098	142.31	120.766	243.988	113.262	1.10372	7.14e-06	0.000272058	BraA08g000860.3C	A08	581515	582084	+	570	-	PF03018:Dirigent-like protein	-
BraA02g010560.3C	154.644	220.841	237.302	556.934	316.84	423.14	204.262	432.305	-1.08062	7.2e-06	0.000273506	BraA02g010560.3C	A02	5173220	5173648	-	429	-	PF00125:Core histone H2A/H2B/H3/H4	Histone
BraA10g018420.3C	87.316	100.799	81.3933	302.636	199.591	147.5	89.836	216.576	-1.26506	7.21e-06	0.000273724	BraA10g018420.3C	A10	13630817	13631317	-	501	-	PF00298:Ribosomal protein L11, RNA binding domain|PF03946:Ribosomal protein L11, N-terminal domain	-
novel.177	74.692	118.209	130.688	360.431	231.812	193.594	107.863	261.946	-1.27883	7.36e-06	0.000278131	-	A02	3104588	3106031	+	1164	-	PF07714:Protein tyrosine kinase	Pkinase_Tyr
BraA08g020340.3C	407.124	352.796	237.302	148.165	163.79	180.687	332.407	164.214	1.01784	7.56e-06	0.000283353	BraA08g020340.3C	A08	15610352	15613652	-	2049	-	PF00564:PB1 domain|PF16158:Ig-like domain from next to BRCA1 gene|PF00569:Zinc finger, ZZ type	ZZ
BraA03g002030.3C	45.236	41.2358	26.3668	110.336	93.978	93.1093	37.6129	99.1411	-1.39041	7.57e-06	0.000283595	BraA03g002030.3C	A03	915970	917267	+	1206	-	-	-
BraA08g026640.3C	209.348	175.023	136.42	66.2016	69.8122	94.953	173.597	76.9889	1.17247	7.64e-06	0.000284816	BraA08g026640.3C	A08	18950028	18950548	-	444	-	-	-
BraA05g016890.3C	11.572	5.49811	25.2205	57.795	60.8619	65.4531	14.0969	61.37	-2.15067	7.78e-06	0.00028946	BraA05g016890.3C	A05	10073566	10073940	+	375	-	-	-
BraA05g007790.3C	79.952	95.3006	106.614	39.9311	34.9061	36.875	93.9555	37.2374	1.33625	7.83e-06	0.000290663	BraA05g007790.3C	A05	3969986	3971494	-	942	-	PF00248:Aldo/keto reductase family	Aldo_ket_red
BraA02g032740.3C	58.912	86.1371	53.8801	130.302	171.845	157.64	66.3097	153.262	-1.20275	7.97e-06	0.000295126	BraA02g032740.3C	A02	22576312	22579822	-	2403	-	PF17207:MCM OB domain|PF14551:MCM N-terminal domain|PF00493:MCM2/3/5 family	MCM
BraA07g019430.3C	34.716	31.156	50.4409	142.911	92.1879	88.4999	38.771	107.866	-1.48107	8.02e-06	0.000296132	BraA07g019430.3C	A07	16405120	16407098	+	1296	-	PF07722:Peptidase C26	-
BraA03g002850.3C	53.652	54.0648	88.2716	213.316	141.414	134.594	65.3295	163.108	-1.32393	8.05e-06	0.000296812	BraA03g002850.3C	A03	1252819	1253475	+	657	-	PF03208:PRA1 family protein	-
BraA03g009930.3C	54.704	46.734	85.9788	181.792	151.26	126.297	62.4723	153.116	-1.3001	8.14e-06	0.000299101	BraA03g009930.3C	A03	4261014	4263895	-	1941	-	PF00933:Glycosyl hydrolase family 3 N terminal domain|PF01915:Glycosyl hydrolase family 3 C-terminal domain	Glyco_hydro_3
BraA03g014570.3C	10.52	10.0799	9.17108	51.4901	38.4862	39.6406	9.92365	43.2056	-2.11763	8.22e-06	0.000301645	BraA03g014570.3C	A03	6457535	6458566	+	1032	-	PF00847:AP2 domain	AP2
BraA01g034090.3C	468.14	414.191	330.159	183.893	235.392	98.6405	404.163	172.642	1.22754	8.28e-06	0.000303692	BraA01g034090.3C	A01	23379329	23382135	+	1590	-	PF00083:Sugar (and other) transporter	Sugar_tr
BraA03g024530.3C	120.98	100.799	162.787	308.941	247.028	232.312	128.188	262.76	-1.03924	8.32e-06	0.000304808	BraA03g024530.3C	A03	12058940	12063777	+	2523	-	PF16495:SWIRM-associated region 1|PF04433:SWIRM domain|PF00249:Myb-like DNA-binding domain|PF12146:Serine aminopeptidase, S33	SWIRM
BraA08g025670.3C	28.404	43.0685	29.806	95.6245	75.1824	109.703	33.7595	93.5033	-1.46114	8.4e-06	0.00030687	BraA08g025670.3C	A08	18494371	18494784	+	414	-	-	-
novel.194	252.48	290.484	177.69	47.2868	98.4531	124.453	240.218	90.0643	1.4124	8.47e-06	0.000308522	-	A02	9277918	9279374	+	1457	-	-	-
BraA03g043470.3C	522.844	415.107	395.503	117.692	280.144	182.531	444.485	193.456	1.19727	8.48e-06	0.000308522	BraA03g043470.3C	A03	21947529	21948537	+	846	-	PF02365:No apical meristem (NAM) protein	NAM
BraA03g003320.3C	104.148	137.453	152.469	327.855	239.868	233.234	131.357	266.986	-1.02243	8.51e-06	0.000309255	BraA03g003320.3C	A03	1457229	1459985	-	1530	-	PF00010:Helix-loop-helix DNA-binding domain	HLH
novel.628	22.092	29.3233	48.1482	178.639	84.1327	81.1249	33.1878	114.632	-1.79168	8.53e-06	0.000309636	-	A04	12910207	12915896	+	1467	-	PF00450:Serine carboxypeptidase	Peptidase_S10
BraA01g042180.3C	112.564	119.126	157.055	466.563	298.939	194.515	129.581	320.006	-1.30448	8.63e-06	0.000312431	BraA01g042180.3C	A01	28199079	28200134	+	624	-	-	-
BraA09g017500.3C	25.248	47.6503	37.8307	95.6245	81.4476	166.859	36.9097	114.644	-1.63109	8.77e-06	0.000315892	BraA09g017500.3C	A09	10858732	10859710	+	681	-	PF00072:Response regulator receiver domain	Response_reg
BraA07g038280.3C	253.532	200.681	132.981	42.0327	77.8675	95.8749	195.731	71.925	1.44084	8.96e-06	0.000321501	BraA07g038280.3C	A07	26358195	26361449	+	3255	-	PF00069:Protein kinase domain|PF13855:Leucine rich repeat	Pkinase
BraA01g028630.3C	732.192	748.66	572.046	172.334	452.884	219.406	684.299	281.542	1.27976	9e-06	0.000322593	BraA01g028630.3C	A01	18807444	18809125	-	1227	-	PF02535:ZIP Zinc transporter	-
BraA07g020280.3C	113.616	116.377	112.346	26.2705	60.8619	21.2031	114.113	36.1118	1.6536	9.07e-06	0.000324149	BraA07g020280.3C	A07	16883851	16886760	+	2100	-	PF10354:Domain of unknown function (DUF2431)|PF01697:Glycosyltransferase family 92	-
BraA03g060940.3C	26.3	10.0799	6.87831	80.913	55.4918	54.3906	14.4194	63.5985	-2.13808	9.63e-06	0.000341863	BraA03g060940.3C	A03	32541089	32544843	+	1164	-	PF03006:Haemolysin-III related	-
BraA09g009050.3C	244.064	191.518	144.444	47.2868	90.3979	93.1093	193.342	76.9313	1.32551	9.88e-06	0.000348917	BraA09g009050.3C	A09	5199304	5202005	-	2253	-	PF04564:U-box domain|PF00514:Armadillo/beta-catenin-like repeat	U-box
BraA07g005560.3C	36.82	39.4031	49.2945	155.521	115.459	76.5155	41.8392	115.832	-1.46974	9.91e-06	0.000349603	BraA07g005560.3C	A07	4482464	4484936	-	516	-	-	-
BraA05g000130.3C	16.832	31.156	33.2452	149.216	92.1879	54.3906	27.0777	98.5982	-1.86153	1.01e-05	0.000356328	BraA05g000130.3C	A05	86288	86713	+	426	-	-	-
BraA03g042150.3C	500.752	781.648	1454.76	5067.05	3212.26	3850.67	912.387	4043.32	-2.14803	1.05e-05	0.000366174	BraA03g042150.3C	A03	21153222	21154979	-	888	-	PF06955:Xyloglucan endo-transglycosylase (XET) C-terminus|PF00722:Glycosyl hydrolases family 16	-
BraA09g018490.3C	181.996	206.179	248.765	81.9638	111.879	35.9531	212.314	76.5985	1.46995	1.06e-05	0.000367819	BraA09g018490.3C	A09	11838888	11841079	+	1308	-	PF00295:Glycosyl hydrolases family 28	-
BraA03g051030.3C	90.472	120.042	124.956	282.67	173.635	260.89	111.823	239.065	-1.09476	1.06e-05	0.000367922	BraA03g051030.3C	A03	26265267	26266388	+	864	-	PF00230:Major intrinsic protein	-
BraA09g021730.3C	50.496	70.5591	43.5626	7.35573	17.9006	15.6719	54.8726	13.6427	1.99878	1.1e-05	0.000378885	BraA09g021730.3C	A09	14185783	14186217	-	435	-	PF04398:Protein of unknown function, DUF538	-
BraA05g003010.3C	77.848	99.8824	154.762	552.731	269.404	178.844	110.831	333.659	-1.59085	1.1e-05	0.000379545	BraA05g003010.3C	A05	1615163	1618113	-	1104	-	PF13839:GDSL/SGNH-like Acyl-Esterase family found in Pmr5 and Cas1p|PF14416:PMR5 N terminal Domain	-
BraA10g026300.3C	423.956	340.883	249.912	151.318	201.381	128.14	338.25	160.28	1.07742	1.1e-05	0.000379545	BraA10g026300.3C	A10	17503627	17505102	-	660	-	PF03641:Possible lysine decarboxylase	-
BraA09g025590.3C	6.312	10.9962	11.4638	39.9311	38.4862	48.8593	9.59069	42.4256	-2.14483	1.11e-05	0.000379545	BraA09g025590.3C	A09	17228603	17228962	+	360	-	-	-
BraA09g052460.3C	46.288	85.2207	152.469	408.768	198.696	253.515	94.6593	286.993	-1.60266	1.11e-05	0.000381221	BraA09g052460.3C	A09	38280961	38282206	+	1158	-	PF01734:Patatin-like phospholipase	-
BraA02g012830.3C	4.208	9.16352	4.58554	66.2016	31.326	23.9687	5.98569	40.4988	-2.73172	1.13e-05	0.000385323	BraA02g012830.3C	A02	6456804	6459914	-	1728	-	PF04030:D-arabinono-1,4-lactone oxidase|PF01565:FAD binding domain	FAD_binding_4
BraA05g039510.3C	1.052	0	0	33.6262	16.1105	17.5156	0.350667	22.4174	-5.9147	1.14e-05	0.000388236	BraA05g039510.3C	A05	26951868	26952776	+	909	-	PF00319:SRF-type transcription factor (DNA-binding and dimerisation domain)	SRF-TF
BraA04g013300.3C	116.772	142.951	105.467	30.4737	57.2818	55.3124	121.73	47.6893	1.34729	1.16e-05	0.00039224	BraA04g013300.3C	A04	10425747	10426430	+	684	-	-	-
BraA09g026740.3C	105.2	126.457	138.713	400.362	229.127	210.187	123.456	279.892	-1.17936	1.17e-05	0.00039582	BraA09g026740.3C	A09	18135488	18138372	+	1410	-	PF08540:Hydroxymethylglutaryl-coenzyme A synthase C terminal|PF01154:Hydroxymethylglutaryl-coenzyme A synthase N terminal	-
BraA08g020710.3C	52.6	32.9887	98.5891	226.977	151.26	154.875	61.3926	177.704	-1.54204	1.17e-05	0.000396205	BraA08g020710.3C	A08	15823674	15824639	-	966	-	PF03087:Arabidopsis protein of unknown function	-
BraA06g032960.3C	67.328	76.9736	50.4409	22.0672	22.3757	18.4375	64.9142	20.9601	1.6358	1.22e-05	0.00040859	BraA06g032960.3C	A06	22571038	22573408	-	2082	-	PF03016:Exostosin family	-
BraA06g038130.3C	81.004	89.8025	103.175	277.416	188.851	151.187	91.327	205.818	-1.17135	1.23e-05	0.000412299	BraA06g038130.3C	A06	25368385	25370015	-	1134	-	PF07714:Protein tyrosine kinase	Pkinase_Tyr
BraA06g011250.3C	328.224	211.677	197.178	25.2196	117.249	80.203	245.693	74.2238	1.72134	1.25e-05	0.000415867	BraA06g011250.3C	A06	6083829	6094760	+	4380	-	PF14510:ABC-transporter extracellular N-terminal|PF01061:ABC-2 type transporter|PF08370:Plant PDR ABC transporter associated|PF00005:ABC transporter	ABC2_membrane
BraA04g021330.3C	3.156	6.41446	0	40.9819	22.3757	29.5	3.19015	30.9525	-3.21319	1.27e-05	0.000421365	BraA04g021330.3C	A04	15971938	15979213	+	1203	-	PF13839:GDSL/SGNH-like Acyl-Esterase family found in Pmr5 and Cas1p|PF14416:PMR5 N terminal Domain	-
BraA09g034880.3C	78.9	74.2245	32.0988	8.40655	8.95028	22.125	61.7411	13.1606	2.22734	1.28e-05	0.000426503	BraA09g034880.3C	A09	27551698	27552525	-	828	-	PF05553:Cotton fibre expressed protein	-
BraA04g023520.3C	256.688	381.202	372.575	99.8278	207.647	141.047	336.822	149.507	1.16881	1.29e-05	0.000429372	BraA04g023520.3C	A04	17295928	17298554	-	2031	-	PF13855:Leucine rich repeat	-
BraA05g026520.3C	156.748	229.088	261.376	645.203	381.282	375.203	215.737	467.229	-1.11416	1.31e-05	0.000433153	BraA05g026520.3C	A05	19978192	19978677	-	402	-	PF16211:C-terminus of histone H2A|PF00125:Core histone H2A/H2B/H3/H4	Histone
BraA03g047290.3C	0	0	0	17.8639	8.05525	17.5156	0	14.4783	-6.24771	1.31e-05	0.000433604	BraA03g047290.3C	A03	23896651	23899380	-	753	-	PF01357:Pollen allergen|PF03330:Lytic transglycolase	-
BraA09g054490.3C	207.244	198.848	299.206	669.371	441.249	370.593	235.1	493.738	-1.07148	1.32e-05	0.000437903	BraA09g054490.3C	A09	39416455	39417801	+	1347	-	PF05637:galactosyl transferase GMA12/MNN10 family	-
BraA06g004850.3C	24.196	21.9924	28.6596	2.10164	3.58011	2.76562	24.9494	2.81579	3.13214	1.33e-05	0.000440102	BraA06g004850.3C	A06	2899492	2910244	+	6897	-	PF01039:Carboxyl transferase domain|PF00364:Biotin-requiring enzyme|PF08326:Acetyl-CoA carboxylase, central region|PF02785:Biotin carboxylase C-terminal domain|PF02786:Carbamoyl-phosphate synthase L chain, ATP binding domain|PF00289:Biotin carboxylase, N-terminal domain	Carboxyl_trans
BraA03g005990.3C	98.888	76.0572	528.483	3946.87	2956.28	2608.9	234.476	3170.69	-3.75807	1.35e-05	0.00044437	BraA03g005990.3C	A03	2636394	2637851	+	1191	-	PF00195:Chalcone and stilbene synthases, N-terminal domain|PF02797:Chalcone and stilbene synthases, C-terminal domain	Chal_sti_synt_N
BraA02g040530.3C	55.756	65.061	50.4409	138.708	165.58	100.484	57.086	134.924	-1.23716	1.39e-05	0.000455686	BraA02g040530.3C	A02	28164758	28165745	+	402	-	PF01282:Ribosomal protein S24e	Ribosomal_S24e
BraA02g005890.3C	64.172	125.54	102.028	253.247	232.707	176.078	97.2468	220.678	-1.17832	1.4e-05	0.000456738	BraA02g005890.3C	A02	2799980	2800926	-	282	-	-	-
BraA06g038600.3C	107.304	141.118	185.714	404.565	292.674	242.453	144.712	313.231	-1.11471	1.4e-05	0.000457074	BraA06g038600.3C	A06	25662615	25664516	-	1056	-	PF02574:Homocysteine S-methyltransferase	-
BraA08g008060.3C	135.708	128.289	105.467	55.6934	53.7017	59.9218	123.155	56.439	1.12733	1.4e-05	0.000457421	BraA08g008060.3C	A08	7120026	7122962	-	2871	-	PF13855:Leucine rich repeat|PF07714:Protein tyrosine kinase|PF12799:Leucine Rich repeats (2 copies)	Pkinase_Tyr
BraA07g024550.3C	107.304	88.8861	58.4656	9.45737	33.116	26.7343	84.8853	23.1026	1.86708	1.42e-05	0.000462313	BraA07g024550.3C	A07	19203677	19205499	+	1497	-	PF05686:Glycosyl transferase family 90	-
BraA08g022900.3C	30.508	28.4069	77.9541	203.859	110.088	127.219	45.623	147.055	-1.69729	1.43e-05	0.00046282	BraA08g022900.3C	A08	17031073	17032791	+	1068	-	PF00314:Thaumatin family	Thaumatin
BraA01g004860.3C	19.988	21.9924	5.73192	70.4048	65.3371	52.5468	15.9041	62.7629	-1.96033	1.43e-05	0.000464879	BraA01g004860.3C	A01	2328475	2329762	+	678	-	PF14389:Leucine-zipper of ternary complex factor MIP1	-
BraA08g027950.3C	69.432	90.7188	95.1499	216.469	170.055	151.187	85.1003	179.237	-1.07298	1.46e-05	0.000470739	BraA08g027950.3C	A08	19602124	19603230	-	591	-	PF00071:Ras family	Ras
BraA04g007920.3C	27.352	17.4107	26.3668	86.1671	65.3371	61.7656	23.7098	71.0899	-1.59041	1.46e-05	0.000470739	BraA04g007920.3C	A04	5500059	5503439	+	2250	-	-	-
BraA06g024120.3C	185.152	230.921	124.956	53.5917	85.9227	84.8124	180.343	74.7756	1.26922	1.47e-05	0.000474377	BraA06g024120.3C	A06	16616344	16617365	+	705	-	-	-
BraA04g023710.3C	1.052	0.916352	8.02469	106.133	26.8508	10.1406	3.33101	47.708	-3.88376	1.47e-05	0.000474745	BraA04g023710.3C	A04	17386164	17389105	+	1530	-	PF00759:Glycosyl hydrolase family 9	-
BraA05g034630.3C	37.872	62.3119	51.5873	112.438	117.249	124.453	50.5904	118.046	-1.21829	1.48e-05	0.000474806	BraA05g034630.3C	A05	24630991	24633523	-	1728	-	PF13649:Methyltransferase domain	-
BraA06g010180.3C	659.604	492.997	424.162	88.2688	270.299	246.14	525.588	201.569	1.38019	1.51e-05	0.000485364	BraA06g010180.3C	A06	5530947	5531588	+	642	-	PF03105:SPX domain	SPX
BraA03g060670.3C	49.444	70.5591	95.1499	255.349	149.47	143.812	71.7177	182.877	-1.35114	1.54e-05	0.000492111	BraA03g060670.3C	A03	32335390	32337723	-	1494	-	PF00067:Cytochrome P450	p450
BraA05g003060.3C	168.32	173.191	272.84	565.34	399.183	332.797	204.783	432.44	-1.07998	1.54e-05	0.000492111	BraA05g003060.3C	A05	1667931	1668281	+	351	-	-	-
BraA10g024190.3C	25.248	29.3233	29.806	131.352	65.3371	67.2968	28.1258	87.9954	-1.64123	1.55e-05	0.000493512	BraA10g024190.3C	A10	16598106	16599179	+	285	-	-	-
BraA09g044110.3C	113.616	76.0572	127.249	21.0164	52.8067	17.5156	105.641	30.4462	1.78552	1.56e-05	0.000495796	BraA09g044110.3C	A09	34054929	34056434	-	1506	-	PF00201:UDP-glucoronosyl and UDP-glucosyl transferase	UDPGT
BraA02g045160.3C	150.436	265.742	186.861	512.799	319.525	427.75	201.013	420.025	-1.05953	1.57e-05	0.000496135	BraA02g045160.3C	A02	31014360	31014763	-	312	-	PF00125:Core histone H2A/H2B/H3/H4	Histone
BraA03g059540.3C	58.912	73.3082	69.9295	190.198	122.619	138.281	67.3832	150.366	-1.15424	1.57e-05	0.000496135	BraA03g059540.3C	A03	31603151	31609064	+	3147	-	PF08596:Lethal giant larvae(Lgl) like, C-terminal	-
BraA05g041520.3C	113.616	54.9811	81.3933	22.0672	34.0111	23.0469	83.3302	26.375	1.65249	1.61e-05	0.000508687	BraA05g041520.3C	A05	27908953	27909531	+	579	-	PF06094:Gamma-glutamyl cyclotransferase, AIG2-like	-
BraA10g027520.3C	64.172	54.0648	48.1482	5.25409	22.3757	10.1406	55.4616	12.5901	2.12215	1.63e-05	0.000512926	BraA10g027520.3C	A10	18051723	18052523	-	801	-	PF13639:Ring finger domain	-
BraA05g017620.3C	12.624	16.4943	8.02469	64.0999	46.5415	39.6406	12.381	50.094	-1.99749	1.65e-05	0.000517738	BraA05g017620.3C	A05	10651397	10653678	+	768	-	PF02230:Phospholipase/Carboxylesterase	Abhydrolase_2
BraA06g038960.3C	89.42	109.962	8.02469	6.30491	8.05525	11.9844	69.1357	8.78151	2.97603	1.65e-05	0.000518377	BraA06g038960.3C	A06	25986609	25988527	-	1101	-	PF00657:GDSL-like Lipase/Acylhydrolase	Lipase_GDSL
BraA07g026680.3C	10.52	3.66541	22.9277	90.3704	54.5967	42.4062	12.371	62.4578	-2.36133	1.66e-05	0.000520838	BraA07g026680.3C	A07	20233257	20236263	-	852	-	PF00076:RNA recognition motif. (a.k.a. RRM, RBD, or RNP domain)	RRM_1
BraA08g028640.3C	12.624	22.9088	50.4409	219.621	78.7625	77.4374	28.6579	125.274	-2.1342	1.68e-05	0.000523788	BraA08g028640.3C	A08	19951439	19952312	+	465	-	PF07983:X8 domain	-
BraA02g032220.3C	1.052	5.49811	1.14638	25.2196	31.326	23.0469	2.5655	26.5308	-3.3088	1.68e-05	0.000525678	BraA02g032220.3C	A02	22197812	22198357	-	546	-	PF04852:Protein of unknown function (DUF640)	-
BraA06g033040.3C	188.308	149.365	136.42	27.3213	65.3371	79.2812	158.031	57.3132	1.45678	1.69e-05	0.000527975	BraA06g033040.3C	A06	22621485	22622531	+	1047	-	PF13855:Leucine rich repeat|PF08263:Leucine rich repeat N-terminal domain	LRRNT_2
BraA09g045430.3C	34.716	36.6541	47.0018	187.046	85.9227	83.8905	39.4573	118.953	-1.59147	1.7e-05	0.000527975	BraA09g045430.3C	A09	34702307	34702983	+	411	-	PF16211:C-terminus of histone H2A|PF00125:Core histone H2A/H2B/H3/H4	Histone
BraA04g003370.3C	1513.83	1740.15	1593.47	543.273	1185.02	613.046	1615.82	780.446	1.04922	1.74e-05	0.000540172	BraA04g003370.3C	A04	2092596	2093717	+	1041	-	PF00332:Glycosyl hydrolases family 17	Glyco_hydro_17
BraA08g026040.3C	30.508	48.5667	72.2222	140.81	107.403	146.578	50.4323	131.597	-1.38819	1.76e-05	0.000544316	BraA08g026040.3C	A08	18672681	18673603	+	285	-	-	-
BraA01g004070.3C	31.56	41.2358	61.9048	258.501	106.508	88.4999	44.9002	151.17	-1.75241	1.85e-05	0.000567042	BraA01g004070.3C	A01	1976165	1978736	+	1791	-	PF01842:ACT domain|PF02826:D-isomer specific 2-hydroxyacid dehydrogenase, NAD binding domain|PF00389:D-isomer specific 2-hydroxyacid dehydrogenase, catalytic domain	2-Hacid_dh_C
BraA01g003070.3C	16.832	30.2396	44.709	154.47	99.3481	62.6874	30.5935	105.502	-1.78852	1.86e-05	0.000569254	BraA01g003070.3C	A01	1500728	1501153	+	426	-	-	-
BraA07g028010.3C	71.536	143.867	41.2698	27.3213	22.3757	13.8281	85.5577	21.175	2.02453	1.86e-05	0.000570319	BraA07g028010.3C	A07	21027093	21028262	+	675	-	PF06200:tify domain|PF09425:Divergent CCT motif	Zim
BraA09g044100.3C	114.668	140.202	122.663	33.6262	72.4973	37.7968	125.844	47.9734	1.38595	1.87e-05	0.000573144	BraA09g044100.3C	A09	34049759	34051267	-	1509	-	PF00201:UDP-glucoronosyl and UDP-glucosyl transferase	UDPGT
BraA09g023530.3C	144.124	130.122	120.37	29.4229	73.3923	47.9375	131.539	50.2509	1.38091	1.89e-05	0.000576675	BraA09g023530.3C	A09	15753615	15755159	+	717	-	PF13417:Glutathione S-transferase, N-terminal domain|PF14497:Glutathione S-transferase, C-terminal domain	-
BraA05g017340.3C	116.772	120.042	157.055	61.9983	65.3371	36.875	131.29	54.7368	1.26177	1.91e-05	0.00058112	BraA05g017340.3C	A05	10414466	10415087	-	552	-	PF03110:SBP domain	SBP
BraA08g032830.3C	3.156	45.8176	5.73192	0	0	0	18.2352	0	6.70871	1.96e-05	0.000592158	BraA08g032830.3C	A08	21719588	21720568	+	819	-	PF14299:Phloem protein 2	-
BraA07g040220.3C	130.448	104.464	89.418	37.8295	51.0166	47.0156	108.11	45.2872	1.25242	1.97e-05	0.000595319	BraA07g040220.3C	A07	27315159	27316347	+	726	-	PF04640:PLATZ transcription factor	-
BraA04g024970.3C	0	0	0	14.7115	4.47514	26.7343	0	15.307	-6.33	1.98e-05	0.000598688	BraA04g024970.3C	A04	18013584	18015367	+	975	-	PF00682:HMGL-like	HMGL-like
BraA01g018640.3C	239.856	282.236	201.764	102.98	152.155	105.094	241.285	120.076	1.00637	1.99e-05	0.00060122	BraA01g018640.3C	A01	9926043	9926448	+	318	-	PF03226:Yippee zinc-binding/DNA-binding /Mis18, centromere assembly	-
BraA06g011860.3C	87.316	104.464	74.515	15.7623	43.8564	25.8125	88.765	28.477	1.63218	2.01e-05	0.000606224	BraA06g011860.3C	A06	6382536	6391652	-	1809	-	PF16987:KIX domain	-
BraA03g045200.3C	0	0	0	11.559	10.7403	17.5156	0	13.2717	-6.12567	2.04e-05	0.000612528	BraA03g045200.3C	A03	22824338	22824781	+	444	-	-	-
BraA03g036900.3C	162.008	101.715	85.9788	14.7115	43.8564	47.0156	116.567	35.1945	1.71937	2.06e-05	0.000617625	BraA03g036900.3C	A03	18241337	18242142	+	492	-	PF00085:Thioredoxin	-
BraA07g016610.3C	149.384	153.031	105.467	53.5917	68.0222	24.8906	135.961	48.8348	1.47904	2.07e-05	0.000618311	BraA07g016610.3C	A07	14580838	14582428	+	1146	-	PF00067:Cytochrome P450	p450
novel.224	82.056	161.278	165.079	290.026	291.779	280.25	136.138	287.352	-1.0773	2.07e-05	0.000618726	-	A02	22993160	22995788	+	2629	-	PF13976:GAG-pre-integrase domain|PF00665:Integrase core domain|PF14223:gag-polypeptide of LTR copia-type	rve
BraA01g036030.3C	408.176	706.507	588.095	1720.19	984.531	898.827	567.593	1201.18	-1.08046	2.09e-05	0.00062471	BraA01g036030.3C	A01	24634646	24636003	-	750	-	PF00230:Major intrinsic protein	-
BraA09g057940.3C	9.468	16.4943	27.5132	116.641	78.7625	35.9531	17.8252	77.1188	-2.11863	2.11e-05	0.000629098	BraA09g057940.3C	A09	41181180	41182290	+	1020	-	-	-
BraA02g000070.3C	83.108	69.6427	52.7337	21.0164	22.3757	26.7343	68.4948	23.3755	1.55081	2.15e-05	0.000638962	BraA02g000070.3C	A02	40138	40596	-	459	-	PF13639:Ring finger domain	-
BraA08g020800.3C	174.632	199.765	143.298	58.8458	81.4476	98.6405	172.565	79.6446	1.11385	2.16e-05	0.000641093	BraA08g020800.3C	A08	15859749	15860330	+	582	-	PF13639:Ring finger domain	-
BraA07g042480.3C	119.928	90.7188	76.8078	14.7115	40.2763	37.7968	95.8182	30.9282	1.62197	2.19e-05	0.000647217	BraA07g042480.3C	A07	28420899	28429714	+	2919	-	PF00931:NB-ARC domain|PF01582:TIR domain	TIR
BraA01g007520.3C	0	6.41446	1.14638	42.0327	30.431	17.5156	2.52028	29.9931	-3.49888	2.2e-05	0.000647217	BraA01g007520.3C	A01	3629636	3630124	-	489	-	-	-
BraA09g047260.3C	130.448	123.708	134.127	25.2196	58.1768	64.5312	129.428	49.3092	1.38386	2.24e-05	0.000656846	BraA09g047260.3C	A09	35785877	35789211	+	2880	-	PF07714:Protein tyrosine kinase|PF08263:Leucine rich repeat N-terminal domain	Pkinase_Tyr
BraA03g031240.3C	370.304	329.887	301.499	105.082	221.967	147.5	333.897	158.183	1.07464	2.31e-05	0.000675185	BraA03g031240.3C	A03	15565052	15566916	-	354	-	-	-
BraA07g026840.3C	53.652	76.9736	18.3422	2.10164	9.84531	11.0625	49.6559	7.66981	2.68219	2.37e-05	0.000689699	BraA07g026840.3C	A07	20322704	20324445	-	1104	-	PF14144:Seed dormancy control|PF00170:bZIP transcription factor	bZIP_1
BraA01g033080.3C	336.64	503.994	199.471	1996.56	996.167	1230.7	346.702	1407.81	-2.02071	2.4e-05	0.000697856	BraA01g033080.3C	A01	22565552	22567413	-	1029	-	PF00917:MATH domain	MATH
BraA07g014710.3C	297.716	272.157	153.616	52.5409	128.884	95.8749	241.163	92.4333	1.38065	2.46e-05	0.000711206	BraA07g014710.3C	A07	13385901	13390074	+	1473	-	PF00201:UDP-glucoronosyl and UDP-glucosyl transferase	UDPGT
BraA09g014040.3C	109.408	90.7188	155.908	359.38	199.591	238.765	118.678	265.912	-1.16644	2.5e-05	0.000722094	BraA09g014040.3C	A09	8223713	8225320	-	1326	-	PF01053:Cys/Met metabolism PLP-dependent enzyme	Cys_Met_Meta_PP
BraA03g029260.3C	25.248	24.7415	24.0741	76.7098	56.3868	73.7499	24.6879	68.9488	-1.47944	2.51e-05	0.000723159	BraA03g029260.3C	A03	14688501	14693129	-	3657	-	PF12738:twin BRCT domain|PF16770:Regulator of Ty1 transposition protein 107 BRCT domain	-
BraA09g013000.3C	0	2.74906	3.43915	51.4901	27.7459	9.21874	2.06274	29.4849	-3.83591	2.53e-05	0.000725472	BraA09g013000.3C	A09	7644819	7645889	+	444	-	PF00168:C2 domain	C2
BraA03g033370.3C	126.24	131.955	135.273	48.3377	76.9724	53.4687	131.156	59.5929	1.13335	2.54e-05	0.000727102	BraA03g033370.3C	A03	16520107	16522305	+	1140	-	PF00800:Prephenate dehydratase	-
BraA03g051940.3C	18.936	22.9088	25.2205	73.5573	51.9116	71.9062	22.3551	65.7917	-1.55697	2.55e-05	0.000727124	BraA03g051940.3C	A03	26838069	26840896	+	1371	-	PF00928:Adaptor complexes medium subunit family	Adap_comp_sub
BraA04g029960.3C	0	0	0	13.6606	18.7956	7.37499	0	13.2771	-6.12597	2.59e-05	0.00073769	BraA04g029960.3C	A04	20617966	20618496	+	531	-	PF04852:Protein of unknown function (DUF640)	-
BraA01g012110.3C	166.216	141.118	139.859	37.8295	74.2874	77.4374	149.064	63.1847	1.23179	2.59e-05	0.00073769	BraA01g012110.3C	A01	6289791	6293206	-	1959	-	PF01453:D-mannose binding lectin|PF08276:PAN-like domain|PF00954:S-locus glycoprotein domain	B_lectin
BraA10g012750.3C	90.472	77.8899	56.1728	21.0164	27.7459	30.4218	74.8449	26.3947	1.50116	2.61e-05	0.000743622	BraA10g012750.3C	A10	10490355	10491074	+	579	-	-	-
BraA03g024240.3C	136.76	139.285	99.7355	31.5246	70.7072	40.5625	125.26	47.5981	1.39111	2.66e-05	0.000755381	BraA03g024240.3C	A03	11923162	11923518	+	357	-	PF13833:EF-hand domain pair	-
BraA04g013290.3C	576.496	643.279	284.303	179.69	286.409	192.672	501.36	219.59	1.1912	2.67e-05	0.000756118	BraA04g013290.3C	A04	10423623	10425138	+	813	-	PF04193:PQ loop repeat	-
novel.390	198.828	189.685	238.448	699.845	357.116	326.343	208.987	461.102	-1.14129	2.67e-05	0.000756349	-	A03	17302288	17303292	+	1005	-	-	-
BraA07g027260.3C	35.768	46.734	49.2945	98.7769	105.613	97.7187	43.9322	100.703	-1.19745	2.67e-05	0.000756349	BraA07g027260.3C	A07	20625005	20626697	+	1077	-	PF08100:Dimerisation domain|PF00891:O-methyltransferase	-
BraA06g024130.3C	135.708	175.023	237.302	690.388	356.221	287.625	182.678	444.745	-1.2837	2.68e-05	0.000757658	BraA06g024130.3C	A06	16617815	16618464	+	408	-	-	-
BraA09g003370.3C	86.264	100.799	88.2716	251.146	146.785	183.453	91.7781	193.794	-1.07401	2.7e-05	0.000758617	BraA09g003370.3C	A09	2102112	2105174	+	834	-	PF00892:EamA-like transporter family	DUF6
BraA09g011770.3C	108.356	157.613	284.303	681.981	374.122	356.765	183.424	470.956	-1.36193	2.7e-05	0.000758617	BraA09g011770.3C	A09	6921704	6924922	-	2454	-	PF06280:Fn3-like domain|PF05922:Peptidase inhibitor I9|PF00082:Subtilase family	Peptidase_S8
BraA03g046560.3C	49.444	49.483	32.0988	101.929	99.3481	106.937	43.6753	102.738	-1.22732	2.73e-05	0.000765249	BraA03g046560.3C	A03	23555350	23560715	+	3999	-	PF12717:non-SMC mitotic condensation complex subunit 1	-
BraA01g038370.3C	51.548	72.3918	40.1235	11.559	20.5857	12.9062	54.6878	15.017	1.86208	2.73e-05	0.000765249	BraA01g038370.3C	A01	26027847	26032846	+	4434	-	PF00664:ABC transporter transmembrane region|PF00005:ABC transporter	ABC_membrane
BraA06g033830.3C	84.16	70.5591	122.663	211.215	164.685	207.422	92.4608	194.44	-1.07805	2.74e-05	0.00076914	BraA06g033830.3C	A06	23087577	23090549	-	1065	-	PF13177:DNA polymerase III, delta subunit	-
BraA09g059120.3C	162.008	157.613	131.834	32.5754	88.6078	50.7031	150.485	57.2954	1.38695	2.75e-05	0.000769216	BraA09g059120.3C	A09	41758239	41761711	-	1887	-	PF01823:MAC/Perforin domain	-
BraA02g033170.3C	25.248	51.3157	32.0988	105.082	84.1327	100.484	36.2208	96.5663	-1.40365	2.78e-05	0.000776286	BraA02g033170.3C	A02	22905394	22908129	-	1998	-	PF00443:Ubiquitin carboxyl-terminal hydrolase	UCH
BraA07g020810.3C	284.04	207.096	235.009	46.236	150.365	59.9218	242.048	85.5075	1.49613	2.79e-05	0.000779993	BraA07g020810.3C	A07	17210561	17211659	+	1002	-	PF10539:Development and cell death domain	-
BraA09g029080.3C	429.216	372.955	139.859	19.9656	34.9061	72.8281	314.01	42.5666	2.88134	2.81e-05	0.000783351	BraA09g029080.3C	A09	20284472	20288632	+	1152	-	PF00892:EamA-like transporter family	DUF6
BraA09g031580.3C	2.104	1.8327	3.43915	21.0164	19.6906	29.5	2.45862	23.4023	-3.27405	2.81e-05	0.000783771	BraA09g031580.3C	A09	24492209	24495098	+	1803	-	PF00854:POT family	-
BraA05g027030.3C	218.816	180.521	214.374	57.795	123.514	94.953	204.57	92.0873	1.14537	2.83e-05	0.000788294	BraA05g027030.3C	A05	20298351	20301842	+	2838	-	PF00806:Pumilio-family RNA binding repeat	PUF
BraA01g043990.3C	118.876	115.46	100.882	45.1852	53.7017	55.3124	111.739	51.3998	1.11881	2.85e-05	0.000791233	BraA01g043990.3C	A01	29109819	29110379	-	561	-	PF06094:Gamma-glutamyl cyclotransferase, AIG2-like	-
BraA09g016030.3C	365.044	199.765	218.959	59.8967	144.995	104.172	261.256	103.021	1.33816	2.91e-05	0.000804143	BraA09g016030.3C	A09	9756593	9759001	+	1659	-	PF03106:WRKY DNA -binding domain	WRKY
BraA03g017560.3C	85.212	83.388	65.3439	15.7623	17.0055	39.6406	77.9813	24.1361	1.68797	2.91e-05	0.000804143	BraA03g017560.3C	A03	8179869	8181733	+	966	-	PF00917:MATH domain	MATH
BraA01g003530.3C	1.052	0.916352	1.14638	38.8803	13.4254	15.6719	1.03825	22.6592	-4.45081	2.94e-05	0.000810404	BraA01g003530.3C	A01	1744623	1744937	-	315	-	PF02519:Auxin responsive protein	Auxin_inducible
BraA03g010380.3C	21.04	39.4031	36.6843	96.6753	100.243	69.1406	32.3758	88.6863	-1.45044	2.97e-05	0.000817141	BraA03g010380.3C	A03	4464166	4465436	+	720	-	-	-
BraA09g036440.3C	13.676	32.0723	30.9524	161.826	55.4918	72.8281	25.5669	96.7153	-1.91407	3e-05	0.000825386	BraA09g036440.3C	A09	28830870	28832778	+	1020	-	PF01190:Pollen proteins Ole e I like	-
BraA04g030600.3C	359.784	363.792	318.695	121.895	242.553	140.125	347.424	168.191	1.04415	3.01e-05	0.000826323	BraA04g030600.3C	A04	20925734	20926399	-	666	-	PF01095:Pectinesterase	-
BraA03g006820.3C	130.448	178.689	277.425	638.898	409.028	320.812	195.521	456.246	-1.22352	3.02e-05	0.000827146	BraA03g006820.3C	A03	2950925	2951809	-	501	-	PF02298:Plastocyanin-like domain	Cu_bind_like
BraA03g007110.3C	28.404	21.0761	30.9524	1.05082	6.2652	2.76562	26.8108	3.36055	2.96133	3.06e-05	0.000838139	BraA03g007110.3C	A03	3050073	3050618	+	546	-	PF00170:bZIP transcription factor	bZIP_1
BraA09g013620.3C	8.416	10.9962	8.02469	51.4901	31.326	36.875	9.14564	39.897	-2.11242	3.07e-05	0.000838348	BraA09g013620.3C	A09	7975130	7975678	+	549	-	PF03018:Dirigent-like protein	-
BraA04g003590.3C	2.104	5.49811	2.29277	36.7787	18.7956	25.8125	3.29829	27.1289	-3.00211	3.07e-05	0.000838348	BraA04g003590.3C	A04	2238798	2240462	+	1131	-	PF03088:Strictosidine synthase	Str_synth
BraA10g031680.3C	1566.43	1240.74	1076.46	400.362	857.437	676.656	1294.54	644.818	1.00455	3.12e-05	0.000848038	BraA10g031680.3C	A10	19722450	19725570	-	2436	-	PF00931:NB-ARC domain|PF05659:Arabidopsis broad-spectrum mildew resistance protein RPW8	NB-ARC
BraA05g030300.3C	104.148	115.46	132.981	317.347	196.906	203.734	117.53	239.329	-1.02499	3.14e-05	0.000852871	BraA05g030300.3C	A05	22286975	22287604	-	630	-	-	-
BraA03g048470.3C	56.808	75.1409	69.9295	226.977	95.768	189.906	67.2928	170.884	-1.3412	3.19e-05	0.000865199	BraA03g048470.3C	A03	24586891	24590784	-	2958	-	PF14569:Zinc-binding RING-finger|PF03552:Cellulose synthase	-
BraA06g036260.3C	358.732	295.982	248.765	98.7769	184.376	155.797	301.16	146.317	1.03853	3.24e-05	0.000875546	BraA06g036260.3C	A06	24420314	24424723	+	2694	-	-	-
BraA05g040480.3C	38.924	49.483	57.3192	111.387	117.249	98.6405	48.5754	109.092	-1.16933	3.25e-05	0.000876284	BraA05g040480.3C	A05	27425195	27426509	-	834	-	PF06886:Targeting protein for Xklp2 (TPX2)	-
BraA02g012840.3C	83.108	87.0534	68.7831	28.3721	34.0111	33.1875	79.6482	31.8569	1.32152	3.26e-05	0.00087863	BraA02g012840.3C	A02	6462431	6464588	-	1167	-	PF07714:Protein tyrosine kinase	Pkinase_Tyr
BraA08g005400.3C	2.104	15.578	16.0494	68.3032	47.4365	44.25	11.2438	53.3299	-2.24106	3.3e-05	0.000885213	BraA08g005400.3C	A08	4183506	4184551	+	726	-	PF00046:Homeobox domain	Homeobox
BraA06g042770.3C	135.708	153.031	96.2963	29.4229	56.3868	63.6093	128.345	49.8063	1.36178	3.31e-05	0.000888197	BraA06g042770.3C	A06	28003131	28007788	+	1845	-	PF03407:Nucleotide-diphospho-sugar transferase	-
BraA09g024710.3C	124.136	293.233	146.737	55.6934	86.8177	72.8281	188.035	71.7797	1.38986	3.38e-05	0.000900384	BraA09g024710.3C	A09	16567949	16570053	+	1668	-	PF00415:Regulator of chromosome condensation (RCC1) repeat	-
BraA06g031610.3C	33.664	40.3195	29.806	112.438	68.9172	88.4999	34.5965	89.9516	-1.36995	3.38e-05	0.000900384	BraA06g031610.3C	A06	21779859	21789085	-	5181	-	PF13589:Histidine kinase-, DNA gyrase B-, and HSP90-like ATPase	-
BraA01g012970.3C	75.744	113.628	128.395	305.788	207.647	181.609	105.922	231.681	-1.12811	3.4e-05	0.000906044	BraA01g012970.3C	A01	6803840	6805643	-	1332	-	-	-
novel.697	98.888	76.0572	55.0265	19.9656	34.9061	22.125	76.6572	25.6655	1.5742	3.62e-05	0.000950989	-	A04	17899188	17900112	-	925	-	-	-
BraA03g019900.3C	45.236	62.3119	79.1005	174.436	105.613	159.484	62.2162	146.511	-1.23663	3.62e-05	0.000950989	BraA03g019900.3C	A03	9455468	9459043	+	1482	-	PF01490:Transmembrane amino acid transporter protein	Aa_trans
BraA05g031790.3C	6821.17	7148.46	5350.18	1081.29	2110.48	2950.92	6439.94	2047.56	1.65303	3.63e-05	0.000953897	BraA05g031790.3C	A05	23177770	23178196	+	204	-	-	-
BraA08g032340.3C	723.776	730.333	619.048	153.42	476.155	244.297	691.052	291.29	1.24459	3.7e-05	0.000967207	BraA08g032340.3C	A08	21549887	21552555	+	783	-	PF00300:Histidine phosphatase superfamily (branch 1)	-
BraA02g017190.3C	439.736	471.921	419.577	135.556	307.89	200.047	443.745	214.497	1.04632	3.7e-05	0.000967734	BraA02g017190.3C	A02	9310042	9315781	+	2766	-	PF14380:Wall-associated receptor kinase C-terminal|PF13947:Wall-associated receptor kinase galacturonan-binding	-
BraA07g034290.3C	169.372	197.932	137.566	98.7769	57.2818	78.3593	168.29	78.1394	1.11375	3.71e-05	0.000967819	BraA07g034290.3C	A07	24387655	24388656	+	477	-	PF01287:Eukaryotic elongation factor 5A hypusine, DNA-binding OB fold	-
BraA03g021990.3C	74.692	62.3119	113.492	181.792	184.376	161.328	83.4987	175.832	-1.08165	3.74e-05	0.000973232	BraA03g021990.3C	A03	10558451	10560607	+	1401	-	PF07479:NAD-dependent glycerol-3-phosphate dehydrogenase C-terminus	NAD_Gly3P_dh_C
BraA06g020960.3C	48.392	67.81	104.321	239.587	153.05	146.578	73.5077	179.738	-1.29236	3.77e-05	0.000980345	BraA06g020960.3C	A06	12178393	12179878	-	1410	-	PF03016:Exostosin family	-
BraA03g050500.3C	0	0	0	13.6606	6.2652	18.4375	0	12.7878	-6.06989	3.79e-05	0.000983553	BraA03g050500.3C	A03	25950482	25951465	+	984	-	PF03479:Domain of unknown function (DUF296)	-
BraA01g011030.3C	117.824	108.13	69.9295	29.4229	38.4862	47.0156	98.6277	38.3082	1.36279	3.82e-05	0.000989472	BraA01g011030.3C	A01	5725220	5726247	-	891	-	PF13920:Zinc finger, C3HC4 type (RING finger)	-
BraA09g054910.3C	183.048	153.031	204.056	66.2016	113.669	70.9843	180.045	83.6182	1.10083	3.9e-05	0.00100592	BraA09g054910.3C	A09	39716568	39717735	-	993	-	PF00141:Peroxidase	-
BraA02g000900.3C	288.248	218.092	169.665	42.0327	124.409	91.2655	225.335	85.9024	1.38674	3.9e-05	0.00100592	BraA02g000900.3C	A02	483033	484894	-	1149	-	PF00403:Heavy-metal-associated domain	HMA
BraA04g015000.3C	9.468	6.41446	22.9277	91.4212	43.8564	40.5625	12.9367	58.6134	-2.19847	3.95e-05	0.00101545	BraA04g015000.3C	A04	11584337	11586550	+	978	-	PF12697:Alpha/beta hydrolase family	-
BraA03g029130.3C	287.196	279.487	447.09	136.606	212.122	151.187	337.924	166.638	1.01625	3.97e-05	0.00102056	BraA03g029130.3C	A03	14609595	14609973	+	285	-	-	-
BraA09g034660.3C	305.08	335.385	355.379	97.7261	222.862	150.265	331.948	156.951	1.07691	4e-05	0.00102605	BraA09g034660.3C	A09	27248335	27255440	-	4551	-	PF00005:ABC transporter|PF00664:ABC transporter transmembrane region	ABC_membrane
BraA01g042490.3C	114.668	102.631	74.515	34.677	40.2763	46.0937	97.2715	40.349	1.269	4.05e-05	0.00103534	BraA01g042490.3C	A01	28340620	28346232	+	3144	-	PF13091:PLD-like domain|PF00614:Phospholipase D Active site motif	-
BraA03g052840.3C	0	0.916352	0	40.9819	8.05525	13.8281	0.305451	20.9551	-5.8152	4.06e-05	0.00103676	BraA03g052840.3C	A03	27366029	27367674	-	1152	-	PF06203:CCT motif	CCT
BraA09g013240.3C	212.504	147.533	147.884	74.6081	94.873	78.3593	169.307	82.6135	1.03283	4.15e-05	0.00105799	BraA09g013240.3C	A09	7788944	7790304	+	1263	-	-	-
novel.777	2.104	0.916352	2.29277	18.9147	34.0111	13.8281	1.77104	22.2513	-3.68478	4.16e-05	0.00105874	-	A05	24120601	24122370	+	674	-	-	-
BraA09g026640.3C	61.016	56.8138	60.7584	13.6606	25.9558	19.3594	59.5294	19.6586	1.58847	4.17e-05	0.00106139	BraA09g026640.3C	A09	18027340	18030808	-	906	-	PF00069:Protein kinase domain	Pkinase
BraA09g026260.3C	38.924	35.7377	55.0265	131.352	79.6575	108.781	43.2294	106.597	-1.30636	4.29e-05	0.00108967	BraA09g026260.3C	A09	17647009	17647575	+	300	-	-	-
BraA02g037150.3C	32.612	82.4717	12.6102	5.25409	8.05525	4.60937	42.5646	5.97291	2.83613	4.36e-05	0.00110092	BraA02g037150.3C	A02	26033422	26034954	-	573	-	PF05753:Translocon-associated protein beta (TRAPB)	-
BraA02g040390.3C	285.092	270.324	144.444	61.9983	104.718	123.531	233.287	96.7492	1.26824	4.37e-05	0.00110117	BraA02g040390.3C	A02	28073421	28077060	+	1365	-	PF02416:mttA/Hcf106 family|PF12498:Basic leucine-zipper C terminal|PF00170:bZIP transcription factor	bZIP_1
BraA01g040940.3C	35.768	24.7415	12.6102	0	4.47514	0	24.3732	1.49171	3.97593	4.43e-05	0.00111375	BraA01g040940.3C	A01	27503592	27504788	-	1197	-	PF04488:Glycosyltransferase sugar-binding region containing DXD motif|PF04572:Alpha 1,4-glycosyltransferase conserved region	Gly_transf_sug
BraA04g023010.3C	762.7	544.313	577.778	194.401	429.614	292.234	628.264	305.416	1.0385	4.44e-05	0.00111426	BraA04g023010.3C	A04	16977173	16979089	+	1578	-	PF13855:Leucine rich repeat|PF00069:Protein kinase domain	Pkinase
BraA02g013290.3C	299.82	232.753	217.813	94.5737	161.105	64.5312	250.129	106.737	1.22681	4.59e-05	0.00114862	BraA02g013290.3C	A02	6707821	6708159	-	339	-	PF14368:Probable lipid transfer	-
BraA03g028230.3C	107.304	128.289	104.321	17.8639	60.8619	38.7187	113.305	39.1482	1.52489	4.6e-05	0.00115088	BraA03g028230.3C	A03	14131210	14133764	+	1437	-	PF01657:Salt stress response/antifungal|PF07714:Protein tyrosine kinase	Pkinase_Tyr
BraA05g039480.3C	91.524	104.464	60.7584	256.4	147.68	175.156	85.5822	193.078	-1.16652	4.63e-05	0.00115691	BraA05g039480.3C	A05	26926463	26926737	+	165	-	-	-
BraA02g007660.3C	680.644	408.693	389.771	25.2196	131.569	49.7812	493.036	68.8567	2.83794	4.7e-05	0.00117096	BraA02g007660.3C	A02	3605254	3606462	+	1209	-	PF01453:D-mannose binding lectin	B_lectin
BraA05g028070.3C	44.184	34.8214	44.709	8.40655	15.2155	6.45312	41.2381	10.025	2.03029	4.74e-05	0.00117755	BraA05g028070.3C	A05	20986888	20989143	-	1188	-	PF14365:Neprosin activation peptide|PF03080:Neprosin	-
BraA02g000140.3C	0	0	0	16.8131	9.84531	9.21874	0	11.959	-5.97078	4.75e-05	0.00117808	BraA02g000140.3C	A02	124813	125295	-	483	-	PF07107:Wound-induced protein WI12	-
BraA03g015900.3C	54.704	89.8025	97.4427	183.893	144.1	187.14	80.6497	171.711	-1.08982	4.8e-05	0.00118918	BraA03g015900.3C	A03	7286909	7288237	+	1029	-	PF03110:SBP domain	SBP
BraA08g033520.3C	1054.1	1010.74	684.392	258.501	367.857	636.093	916.411	420.817	1.12222	4.82e-05	0.00119093	BraA08g033520.3C	A08	22030840	22036936	+	3120	-	PF13855:Leucine rich repeat|PF12819:Carbohydrate-binding protein of the ER|PF13639:Ring finger domain	-
BraA05g035120.3C	252.48	183.27	207.496	83.0147	136.044	101.406	214.415	106.822	1.00078	4.87e-05	0.00120135	BraA05g035120.3C	A05	24825629	24826917	+	978	-	PF05739:SNARE domain|PF00804:Syntaxin	SNARE
BraA05g025230.3C	47.34	65.9773	61.9048	2.10164	24.1658	5.53124	58.4074	10.5995	2.44207	4.87e-05	0.00120135	BraA05g025230.3C	A05	18955596	18956849	-	768	-	PF01657:Salt stress response/antifungal	-
BraA09g011050.3C	143.072	150.282	104.321	22.0672	72.4973	46.0937	132.558	46.8861	1.49283	4.91e-05	0.00120614	BraA09g011050.3C	A09	6379606	6382554	+	2523	-	PF08263:Leucine rich repeat N-terminal domain|PF13855:Leucine rich repeat	LRRNT_2
BraA09g008310.3C	100.992	140.202	158.201	60.9475	70.7072	47.0156	133.132	59.5568	1.15956	4.92e-05	0.00120785	BraA09g008310.3C	A09	4739425	4742614	-	2331	-	PF00933:Glycosyl hydrolase family 3 N terminal domain|PF01915:Glycosyl hydrolase family 3 C-terminal domain|PF14310:Fibronectin type III-like domain	Glyco_hydro_3_C
BraA07g028250.3C	53.652	68.7264	80.2469	207.011	140.519	115.234	67.5418	154.255	-1.19054	4.93e-05	0.00120824	BraA07g028250.3C	A07	21156855	21158570	+	1632	-	PF03254:Xyloglucan fucosyltransferase	-
BraA08g004470.3C	58.912	74.2245	105.467	236.434	172.74	134.594	79.5346	181.256	-1.19015	4.99e-05	0.00121865	BraA08g004470.3C	A08	3307190	3307423	-	234	-	-	-
novel.1550	0	0.916352	0	22.0672	9.84531	22.125	0.305451	18.0125	-5.60101	5.03e-05	0.0012255	-	A09	38919869	38920932	-	516	-	-	-
BraA03g051540.3C	66.276	46.734	47.0018	130.302	90.3979	153.953	53.3372	124.884	-1.22734	5.21e-05	0.00126585	BraA03g051540.3C	A03	26587248	26587979	-	732	-	PF11623:NAD(P)H dehydrogenase subunit S	-
BraA08g032720.3C	4379.48	4871.33	2762.79	562.188	1497.38	630.562	4004.53	896.711	2.15878	5.53e-05	0.00133567	BraA08g032720.3C	A08	21679996	21680505	-	510	-	PF04398:Protein of unknown function, DUF538	-
BraA06g033300.3C	188.308	202.514	138.713	53.5917	98.4531	90.3437	176.511	80.7962	1.12456	5.53e-05	0.00133567	BraA06g033300.3C	A06	22771098	22774319	-	1512	-	PF00083:Sugar (and other) transporter	Sugar_tr
BraA06g044370.3C	437.632	419.689	977.866	3725.15	1733.67	2242	611.729	2566.94	-2.06943	5.54e-05	0.00133567	BraA06g044370.3C	A06	28889051	28890462	-	1083	-	PF00107:Zinc-binding dehydrogenase|PF08240:Alcohol dehydrogenase GroES-like domain	ADH_N
BraA03g031390.3C	51.548	67.81	59.612	3.15246	25.9558	10.1406	59.6567	13.083	2.17104	5.55e-05	0.00133581	BraA03g031390.3C	A03	15614562	15615423	+	501	-	-	-
BraA10g017510.3C	105.2	182.354	75.6614	14.7115	51.9116	41.4843	121.072	36.0358	1.74359	5.6e-05	0.00134197	BraA10g017510.3C	A10	13185576	13197361	+	4809	-	PF12819:Carbohydrate-binding protein of the ER|PF13855:Leucine rich repeat|PF00069:Protein kinase domain|PF07714:Protein tyrosine kinase	Pkinase
BraA07g020960.3C	56.808	64.1446	74.515	140.81	136.044	118	65.1559	131.618	-1.01593	5.6e-05	0.00134197	BraA07g020960.3C	A07	17313179	17313939	+	498	-	PF04949:Transcriptional activator	-
BraA06g005090.3C	91.524	148.449	115.785	326.805	219.282	197.281	118.586	247.789	-1.05851	5.63e-05	0.00134689	BraA06g005090.3C	A06	3026928	3027239	-	312	-	PF15511:Centromere kinetochore component CENP-T histone fold	-
BraA06g004790.3C	9.468	5.49811	14.903	70.4048	29.5359	36.875	9.95637	45.6052	-2.21122	5.69e-05	0.00136123	BraA06g004790.3C	A06	2808161	2810830	-	1419	-	PF00295:Glycosyl hydrolases family 28	-
BraA07g040130.3C	19.988	28.4069	5.73192	0	0.895028	0	18.0423	0.298343	5.7305	5.7e-05	0.0013628	BraA07g040130.3C	A07	27268857	27270478	-	975	-	PF01370:NAD dependent epimerase/dehydratase family	Epimerase
novel.396	147.28	92.5515	162.787	26.2705	62.652	60.8437	134.206	49.922	1.41726	5.75e-05	0.00137114	-	A03	18853320	18854673	+	1354	-	-	-
BraA10g011470.3C	71.536	101.715	76.8078	22.0672	42.9614	27.6562	83.353	30.8949	1.42727	5.84e-05	0.00138676	BraA10g011470.3C	A10	9422659	9427871	+	1161	-	PF13639:Ring finger domain	-
BraA01g025030.3C	99.94	113.628	169.665	397.209	255.083	199.125	127.744	283.806	-1.15283	5.9e-05	0.001398	BraA01g025030.3C	A01	14769585	14771070	+	1350	-	PF03953:Tubulin C-terminal domain|PF00091:Tubulin/FtsZ family, GTPase domain	Tubulin
BraA10g023420.3C	10.52	16.4943	20.6349	94.5737	51.0166	35.9531	15.8831	60.5145	-1.92893	5.93e-05	0.00140294	BraA10g023420.3C	A10	16257534	16260362	+	1518	-	PF13641:Glycosyltransferase like family 2	-
BraA10g006290.3C	42.08	48.5667	64.1975	122.946	81.4476	236.922	51.6147	147.105	-1.51392	5.98e-05	0.0014097	BraA10g006290.3C	A10	3415698	3418366	+	2595	-	PF13855:Leucine rich repeat|PF00931:NB-ARC domain	NB-ARC
novel.1181	38.924	71.4755	105.467	158.674	153.05	222.172	71.9556	177.965	-1.31042	5.98e-05	0.0014097	-	A07	15704534	15705956	-	1423	-	-	-
BraA07g027150.3C	98.888	114.544	99.7355	26.2705	43.8564	57.1562	104.389	42.4277	1.29325	5.99e-05	0.0014097	BraA07g027150.3C	A07	20548031	20548419	-	240	-	-	-
BraA08g034260.3C	295.612	169.525	128.395	37.8295	93.0829	84.8124	197.844	71.9083	1.45588	6.03e-05	0.00141641	BraA08g034260.3C	A08	22292856	22294546	+	1362	-	PF00201:UDP-glucoronosyl and UDP-glucosyl transferase	UDPGT
BraA06g032970.3C	74.692	72.3918	121.517	348.872	151.26	176.078	89.5335	225.403	-1.33363	6.06e-05	0.00142292	BraA06g032970.3C	A06	22579225	22580469	-	990	-	PF00320:GATA zinc finger	GATA
BraA08g032070.3C	1.052	0	0	30.4737	17.9006	7.37499	0.350667	18.5831	-5.64398	6.07e-05	0.00142292	BraA08g032070.3C	A08	21420572	21422371	+	1407	-	PF00201:UDP-glucoronosyl and UDP-glucosyl transferase	UDPGT
BraA03g059210.3C	57.86	39.4031	42.4162	112.438	91.2929	109.703	46.5598	104.478	-1.16699	6.12e-05	0.00143052	BraA03g059210.3C	A03	31421504	31422391	-	888	-	PF01344:Kelch motif	Kelch_1
BraA03g043810.3C	24.196	43.9849	44.709	115.59	65.3371	130.906	37.63	103.944	-1.46379	6.14e-05	0.00143329	BraA03g043810.3C	A03	22149335	22151260	-	1407	-	PF00415:Regulator of chromosome condensation (RCC1) repeat	-
BraA10g019040.3C	0	0	0	27.3213	4.47514	8.29687	0	13.3644	-6.1273	6.16e-05	0.00143722	BraA10g019040.3C	A10	14069885	14071430	+	993	-	PF02365:No apical meristem (NAM) protein	NAM
BraA06g002360.3C	63.12	70.5591	69.9295	13.6606	32.221	23.9687	67.8695	23.2835	1.53282	6.19e-05	0.00144018	BraA06g002360.3C	A06	1453223	1457296	+	2622	-	PF13855:Leucine rich repeat|PF00069:Protein kinase domain|PF12819:Carbohydrate-binding protein of the ER	Pkinase
BraA03g006560.3C	290.352	464.59	828.836	2710.06	1620.9	1853.89	527.926	2061.62	-1.96567	6.19e-05	0.00144018	BraA03g006560.3C	A03	2834319	2835512	+	810	-	PF02704:Gibberellin regulated protein	-
BraA10g027670.3C	78.9	127.373	128.395	367.787	194.221	199.125	111.556	253.711	-1.18303	6.19e-05	0.00144018	BraA10g027670.3C	A10	18100941	18102945	-	1896	-	-	-
BraA04g028720.3C	50.496	94.3843	74.515	168.131	161.105	139.203	73.1318	156.146	-1.08935	6.22e-05	0.00144446	BraA04g028720.3C	A04	20040743	20043934	+	1710	-	PF09739:Mini-chromosome maintenance replisome factor	-
BraA02g013030.3C	36.82	41.2358	8.02469	0	5.37017	0	28.6935	1.79006	3.95827	6.27e-05	0.00145356	BraA02g013030.3C	A02	6596718	6597680	+	963	-	PF03059:Nicotianamine synthase protein	-
BraA06g013890.3C	30.508	54.9811	100.882	254.298	137.834	143.812	62.1237	178.648	-1.52744	6.32e-05	0.00146175	BraA06g013890.3C	A06	7335137	7336083	-	732	-	PF00314:Thaumatin family	Thaumatin
BraA06g005530.3C	34.716	35.7377	11.4638	2.10164	2.68508	5.53124	27.3059	3.43932	2.98375	6.34e-05	0.00146415	BraA06g005530.3C	A06	3265769	3270798	-	1437	-	PF00170:bZIP transcription factor|PF14144:Seed dormancy control	bZIP_1
BraA03g041790.3C	28.404	21.9924	10.3175	0	2.68508	0.921874	20.238	1.20232	4.02167	6.38e-05	0.0014723	BraA03g041790.3C	A03	20961909	20965215	+	2022	-	PF07714:Protein tyrosine kinase|PF01657:Salt stress response/antifungal	Pkinase_Tyr
BraA02g036760.3C	173.58	212.594	141.005	45.1852	93.978	90.3437	175.726	76.5023	1.19648	6.42e-05	0.00147878	BraA02g036760.3C	A02	25684279	25686570	+	1650	-	PF00415:Regulator of chromosome condensation (RCC1) repeat	-
BraA05g005160.3C	26.3	60.4792	105.467	199.656	161.105	172.39	64.0822	177.717	-1.47596	6.47e-05	0.00148657	BraA05g005160.3C	A05	2607525	2612457	-	1017	-	PF01370:NAD dependent epimerase/dehydratase family	Epimerase
BraA09g055290.3C	91.524	91.6352	108.907	44.1344	50.1216	35.9531	97.3553	43.403	1.1634	6.5e-05	0.00149222	BraA09g055290.3C	A09	39900294	39902231	-	1077	-	PF00107:Zinc-binding dehydrogenase|PF08240:Alcohol dehydrogenase GroES-like domain	ADH_N
BraA08g009880.3C	29.456	27.4906	25.2205	158.674	85.0277	41.4843	27.389	95.0619	-1.79098	6.52e-05	0.00149463	BraA08g009880.3C	A08	8706794	8714956	-	2853	-	PF01179:Copper amine oxidase, enzyme domain|PF02728:Copper amine oxidase, N3 domain|PF02727:Copper amine oxidase, N2 domain	-
BraA07g004020.3C	338.744	291.4	232.716	40.9819	150.365	132.75	287.62	108.032	1.40875	6.53e-05	0.00149507	BraA07g004020.3C	A07	3057495	3058529	-	858	-	PF02365:No apical meristem (NAM) protein	NAM
novel.107	312.444	185.103	152.469	44.1344	128.884	51.6249	216.672	74.8811	1.52882	6.72e-05	0.00153032	-	A01	8386730	8389537	-	1736	-	PF06943:LSD1 zinc finger|PF00656:Caspase domain	Peptidase_C14
BraA02g021800.3C	417.644	262.993	201.764	56.7442	174.531	98.6405	294.134	109.972	1.416	6.92e-05	0.00156879	BraA02g021800.3C	A02	12722062	12722982	-	921	-	PF00069:Protein kinase domain	Pkinase
BraA10g004390.3C	2824.62	2434.75	1497.18	689.337	1301.37	1330.26	2252.18	1106.99	1.02439	7e-05	0.00158265	BraA10g004390.3C	A10	2304458	2314452	-	5883	-	PF14288:1,3-beta-glucan synthase subunit FKS1, domain-1|PF04652:Vta1 like|PF02364:1,3-beta-glucan synthase component	DUF605
BraA10g002780.3C	69.432	104.464	99.7355	157.623	166.475	246.14	91.2105	190.079	-1.05919	7e-05	0.00158265	BraA10g002780.3C	A10	1435434	1436156	-	561	-	PF02309:AUX/IAA family	-
BraA06g018080.3C	16.832	23.8252	58.4656	119.793	82.3426	103.25	33.0409	101.795	-1.63425	7.24e-05	0.00163053	BraA06g018080.3C	A06	10079328	10080184	+	423	-	PF00403:Heavy-metal-associated domain	HMA
BraA04g004070.3C	2529.01	2026.97	1392.86	595.814	1188.6	1152.34	1982.95	978.918	1.01797	7.27e-05	0.00163309	BraA04g004070.3C	A04	2503605	2504285	-	681	-	-	-
BraA05g001080.3C	15.78	33.905	24.0741	99.8278	63.547	58.9999	24.5864	74.1249	-1.58068	7.28e-05	0.00163463	BraA05g001080.3C	A05	633775	635187	-	915	-	PF00076:RNA recognition motif. (a.k.a. RRM, RBD, or RNP domain)	RRM_1
BraA03g014820.3C	268.26	334.468	315.256	66.2016	196.906	130.906	305.995	131.338	1.21643	7.41e-05	0.00165765	BraA03g014820.3C	A03	6612392	6613025	-	396	-	PF00403:Heavy-metal-associated domain	HMA
BraA09g057970.3C	98.888	142.035	74.515	28.3721	53.7017	37.7968	105.146	39.9569	1.39429	7.47e-05	0.00166716	BraA09g057970.3C	A09	41193284	41193568	+	285	-	-	-
BraA03g056780.3C	2.104	1.8327	6.87831	45.1852	16.1105	23.0469	3.605	28.1142	-2.99629	7.49e-05	0.00167056	BraA03g056780.3C	A03	29809845	29810824	+	600	-	PF00076:RNA recognition motif. (a.k.a. RRM, RBD, or RNP domain)|PF00098:Zinc knuckle	RRM_1
BraA05g035590.3C	252.48	331.719	178.836	69.354	112.774	151.187	254.345	111.105	1.19385	7.53e-05	0.00167699	BraA05g035590.3C	A05	25040383	25041269	+	765	-	PF00249:Myb-like DNA-binding domain	Myb_DNA-binding
BraA02g044600.3C	30.508	31.156	32.0988	7.35573	5.37017	8.29687	31.2542	7.00759	2.16009	7.68e-05	0.00170394	BraA02g044600.3C	A02	30712075	30713499	-	1425	-	PF00564:PB1 domain	-
BraA05g013250.3C	292.456	201.597	124.956	44.1344	98.4531	94.953	206.336	79.1802	1.37853	7.72e-05	0.00171012	BraA05g013250.3C	A05	7316488	7318986	+	978	-	PF00294:pfkB family carbohydrate kinase	PfkB
novel.1614	159.904	141.118	112.346	11.559	71.6023	39.6406	137.789	40.934	1.74283	7.77e-05	0.00171649	-	A10	19455863	19456647	+	431	-	-	-
BraA05g030130.3C	62.068	47.6503	89.418	178.639	127.094	134.594	66.3788	146.776	-1.15089	7.78e-05	0.00171815	BraA05g030130.3C	A05	22155379	22164643	-	5661	-	PF00225:Kinesin motor domain	Kinesin
BraA07g026110.3C	41.028	32.9887	25.2205	0	7.16023	8.29687	33.079	5.15236	2.65322	8.08e-05	0.00177752	BraA07g026110.3C	A07	19978761	19981391	+	2376	-	PF13947:Wall-associated receptor kinase galacturonan-binding|PF08488:Wall-associated kinase|PF00069:Protein kinase domain	Pkinase
BraA03g028180.3C	188.308	192.434	152.469	65.1508	117.249	70.9843	177.737	84.4613	1.07067	8.09e-05	0.00177752	BraA03g028180.3C	A03	14083007	14085667	+	1122	-	PF01657:Salt stress response/antifungal	-
BraA03g055010.3C	32.612	15.578	12.6102	104.031	58.1768	49.7812	20.2667	70.663	-1.79817	8.2e-05	0.00179959	BraA03g055010.3C	A03	28670837	28672054	+	1218	-	PF13855:Leucine rich repeat|PF08263:Leucine rich repeat N-terminal domain	LRRNT_2
BraA08g030160.3C	0	1.8327	3.43915	38.8803	13.4254	15.6719	1.75729	22.6592	-3.70618	8.32e-05	0.00181972	BraA08g030160.3C	A08	20537191	20547631	+	3174	-	PF00133:tRNA synthetases class I (I, L, M and V)|PF08264:Anticodon-binding domain of tRNA	-
novel.883	49.444	60.4792	67.6367	15.7623	27.7459	15.6719	59.1866	19.7267	1.57754	8.33e-05	0.00182217	-	A05	27798294	27799241	-	501	-	-	-
BraA06g001710.3C	43.132	40.3195	56.1728	9.45737	17.0055	14.75	46.5414	13.7376	1.74756	8.52e-05	0.00185914	BraA06g001710.3C	A06	1068583	1069753	+	984	-	PF02365:No apical meristem (NAM) protein	NAM
BraA06g016850.3C	56.808	55.8975	42.4162	6.30491	17.0055	20.2812	51.7072	14.5306	1.81923	8.52e-05	0.00185914	BraA06g016850.3C	A06	9307630	9309478	+	729	-	PF08718:Glycolipid transfer protein (GLTP)	-
BraA05g008470.3C	245.116	259.328	585.802	873.23	642.63	836.14	363.415	784	-1.1112	8.97e-05	0.00193911	BraA05g008470.3C	A05	4389829	4391193	+	756	-	PF13301:Protein of unknown function (DUF4079)	-
BraA10g028600.3C	173.58	102.631	84.8325	8.40655	48.3315	43.3281	120.348	33.3554	1.84235	8.99e-05	0.0019422	BraA10g028600.3C	A10	18466813	18468946	-	1515	-	PF13855:Leucine rich repeat	-
BraA09g060270.3C	450.256	347.297	200.617	84.0655	199.591	129.062	332.724	137.573	1.2722	9.21e-05	0.00198177	BraA09g060270.3C	A09	42288819	42293200	+	3606	-	PF13246:Cation transport ATPase (P-type)|PF16212:Phospholipid-translocating P-type ATPase C-terminal|PF16209:Phospholipid-translocating ATPase N-terminal|PF00122:E1-E2 ATPase	E1-E2_ATPase
BraA04g021080.3C	603.848	439.849	456.261	140.81	332.951	252.593	499.986	242.118	1.04361	9.36e-05	0.00200591	BraA04g021080.3C	A04	15845485	15846234	-	678	-	PF02798:Glutathione S-transferase, N-terminal domain|PF00043:Glutathione S-transferase, C-terminal domain	GST_N
BraA09g062780.3C	1222.42	991.493	824.25	253.247	715.128	426.828	1012.72	465.068	1.12159	9.37e-05	0.00200591	BraA09g062780.3C	A09	43485664	43488527	+	1203	-	PF00262:Calreticulin family	-
BraA03g059570.3C	187.256	147.533	106.614	16.8131	80.5525	42.4062	147.134	46.5906	1.65206	9.4e-05	0.00201177	BraA03g059570.3C	A03	31618407	31620594	+	1170	-	PF07714:Protein tyrosine kinase	Pkinase_Tyr
BraA06g021520.3C	133.604	169.525	155.908	66.2016	97.5581	58.9999	153.012	74.2532	1.04131	9.41e-05	0.00201177	BraA06g021520.3C	A06	12824656	12827937	+	825	-	PF02365:No apical meristem (NAM) protein	NAM
BraA09g010770.3C	378.72	295.982	248.765	81.9638	211.227	100.484	307.822	131.225	1.22712	9.51e-05	0.00203207	BraA09g010770.3C	A09	6202613	6203595	+	840	-	PF02365:No apical meristem (NAM) protein	NAM
BraA02g011820.3C	363.992	346.381	256.79	140.81	104.718	222.172	322.388	155.9	1.04884	9.58e-05	0.00204543	BraA02g011820.3C	A02	5731625	5732237	+	525	-	PF08212:Lipocalin-like domain	Lipocalin_2
BraA06g027680.3C	52.6	53.1484	35.5379	11.559	12.5304	18.4375	47.0955	14.1756	1.73153	9.65e-05	0.00205668	BraA06g027680.3C	A06	19305940	19307621	+	1239	-	PF00656:Caspase domain	Peptidase_C14
BraA03g042680.3C	79.952	98.966	161.64	367.787	249.713	174.234	113.519	263.911	-1.21902	9.8e-05	0.00208339	BraA03g042680.3C	A03	21428165	21428395	-	231	-	-	-
BraA03g057390.3C	97.836	107.213	119.224	277.416	151.26	221.25	108.091	216.642	-1.00183	9.81e-05	0.0020844	BraA03g057390.3C	A03	30157748	30162247	+	2634	-	PF08513:LisH|PF00400:WD domain, G-beta repeat	WD40
BraA05g027920.3C	58.912	55.8975	45.8554	156.572	108.298	94.0312	53.555	119.634	-1.15411	0.000100165	0.00212153	BraA05g027920.3C	A05	20911012	20913565	-	2091	-	PF05911:Filament-like plant protein, long coiled-coil	-
BraA10g005500.3C	119.928	280.404	143.298	48.3377	99.3481	58.0781	181.21	68.588	1.40085	0.000101735	0.00214999	BraA10g005500.3C	A10	2939044	2939343	+	300	-	PF00462:Glutaredoxin	-
novel.151	8.416	12.8289	6.87831	48.3377	36.6962	29.5	9.37441	38.1779	-2.00661	0.000102224	0.00215874	-	A01	24238458	24239792	-	866	-	-	-
BraA02g014440.3C	216.712	188.769	135.273	53.5917	109.193	81.1249	180.251	81.3034	1.14521	0.000102376	0.00216034	BraA02g014440.3C	A02	7461281	7461922	+	642	-	PF03168:Late embryogenesis abundant protein	-
BraA09g002070.3C	254.584	208.012	115.785	35.7278	110.088	62.6874	192.794	69.5013	1.46815	0.00010279	0.00216588	BraA09g002070.3C	A09	1247623	1253201	-	4143	-	PF02738:Molybdopterin-binding domain of aldehyde dehydrogenase|PF00111:2Fe-2S iron-sulfur cluster binding domain|PF01315:Aldehyde oxidase and xanthine dehydrogenase, a/b hammerhead domain|PF01799:[2Fe-2S] binding domain|PF00941:FAD binding domain in molybdopterin dehydrogenase|PF03450:CO dehydrogenase flavoprotein C-terminal domain	Fer2
BraA06g031530.3C	57.86	53.1484	24.0741	101.929	93.0829	165.937	45.0275	120.317	-1.41158	0.000104133	0.00219094	BraA06g031530.3C	A06	21721728	21724314	-	1362	-	PF08491:Squalene epoxidase	-
BraA10g012990.3C	347.16	393.115	287.743	77.7606	222.862	154.875	342.673	151.832	1.1716	0.000105512	0.00221668	BraA10g012990.3C	A10	10680080	10680457	-	378	-	PF01253:Translation initiation factor SUI1	SUI1
BraA10g011800.3C	11517.3	11338	5361.64	1027.7	3053.84	2339.72	9405.65	2140.42	2.13557	0.000107043	0.0022439	BraA10g011800.3C	A10	9726944	9729977	+	2001	-	PF04755:PAP_fibrillin|PF00069:Protein kinase domain	Pkinase
BraA05g011280.3C	26.3	13.7453	33.2452	94.5737	69.8122	53.4687	24.4301	72.6182	-1.58305	0.000107988	0.00225707	BraA05g011280.3C	A05	6055686	6057245	-	1476	-	PF01697:Glycosyltransferase family 92	-
BraA10g022110.3C	22.092	14.6616	18.3422	49.3885	49.2266	61.7656	18.3653	53.4602	-1.54775	0.000108948	0.00227302	BraA10g022110.3C	A10	15628532	15628813	+	282	-	-	-
BraA10g030570.3C	22.092	23.8252	10.3175	0	0	2.76562	18.7449	0.921874	4.31614	0.00010899	0.00227302	BraA10g030570.3C	A10	19293909	19297060	+	1386	-	PF00450:Serine carboxypeptidase	Peptidase_S10
BraA05g001360.3C	1247.67	970.417	627.072	323.652	660.531	355.843	948.387	446.675	1.08566	0.000109762	0.00228578	BraA05g001360.3C	A05	841743	844717	-	2109	-	PF00027:Cyclic nucleotide-binding domain|PF00520:Ion transport protein	Ion_trans
BraA08g027620.3C	125.188	223.59	230.423	474.97	275.669	434.203	193.067	394.947	-1.03155	0.000110185	0.00228957	BraA08g027620.3C	A08	19473132	19474372	-	1077	-	PF00112:Papain family cysteine protease|PF08246:Cathepsin propeptide inhibitor domain (I29)	Peptidase_C1
BraA03g055290.3C	3.156	0	0	26.2705	13.4254	18.4375	1.052	19.3778	-4.22077	0.000110367	0.00229167	BraA03g055290.3C	A03	28849853	28850726	-	312	-	PF05915:Eukaryotic protein of unknown function (DUF872)	-
BraA09g006250.3C	84.16	10.0799	29.806	2.10164	9.84531	0.921874	41.3486	4.28961	3.24855	0.000111051	0.00230086	BraA09g006250.3C	A09	3644761	3646267	+	939	-	PF03106:WRKY DNA -binding domain	WRKY
novel.1281	75.744	70.5591	80.2469	32.5754	29.5359	35.0312	75.5167	32.3808	1.22077	0.00011121	0.00230249	-	A08	8097709	8098687	-	820	-	-	-
BraA06g007010.3C	270.364	428.853	218.959	48.3377	110.088	180.687	306.059	113.038	1.4353	0.000111498	0.00230676	BraA06g007010.3C	A06	3926902	3927632	-	567	-	PF14299:Phloem protein 2	-
BraA02g041800.3C	265.104	170.441	216.667	72.5065	132.464	111.547	217.404	105.506	1.03783	0.000112068	0.0023152	BraA02g041800.3C	A02	28983125	28984688	+	1491	-	PF00067:Cytochrome P450	p450
BraA02g042310.3C	710.1	790.812	357.672	201.757	247.028	397.328	619.528	282.038	1.13536	0.000113316	0.00233929	BraA02g042310.3C	A02	29392559	29398037	+	1557	-	PF13450:NAD(P)-binding Rossmann-like domain|PF08491:Squalene epoxidase	-
BraA04g021100.3C	176.736	197.016	111.199	39.9311	90.3979	71.9062	161.65	67.4117	1.25882	0.000114374	0.00235773	BraA04g021100.3C	A04	15850027	15853059	-	1293	-	PF02798:Glutathione S-transferase, N-terminal domain|PF13410:Glutathione S-transferase, C-terminal domain	GST_N
novel.1549	43.132	87.0534	108.907	204.91	194.221	148.422	79.6973	182.517	-1.19661	0.000114964	0.00236677	-	A09	38665818	38666441	-	440	-	PF00832:Ribosomal L39 protein	-
BraA02g010840.3C	292.456	201.597	170.811	61.9983	141.414	84.8124	221.622	96.0751	1.20217	0.000114995	0.00236677	BraA02g010840.3C	A02	5289913	5305996	-	2583	-	PF00069:Protein kinase domain|PF13855:Leucine rich repeat|PF12819:Carbohydrate-binding protein of the ER	Pkinase
BraA04g003580.3C	13.676	6.41446	10.3175	0	0	0	10.136	0	5.84921	0.00011648	0.00239077	BraA04g003580.3C	A04	2235541	2236383	+	756	-	PF00010:Helix-loop-helix DNA-binding domain	HLH
BraA03g059200.3C	122.032	164.027	174.25	542.222	236.287	254.437	153.436	344.316	-1.16444	0.00011842	0.0024271	BraA03g059200.3C	A03	31419393	31420773	+	846	-	PF00230:Major intrinsic protein	-
BraA09g032260.3C	10.52	10.9962	8.02469	0	0	0	9.84697	0	5.81329	0.000120603	0.00246299	BraA09g032260.3C	A09	25074672	25077869	-	2325	-	PF05922:Peptidase inhibitor I9|PF00082:Subtilase family|PF02225:PA domain	Peptidase_S8
novel.158	23.144	31.156	33.2452	100.879	53.7017	78.3593	29.1817	77.6465	-1.40894	0.000122421	0.00249298	-	A01	26849449	26850565	-	1117	-	PF13966:zinc-binding in reverse transcriptase|PF13456:Reverse transcriptase-like	-
BraA10g005630.3C	285.092	182.354	152.469	44.1344	108.298	100.484	206.638	84.3057	1.28904	0.000122991	0.00249522	BraA10g005630.3C	A10	2999423	3002209	-	1794	-	PF03081:Exo70 exocyst complex subunit	Exo70
BraA07g030010.3C	117.824	84.3044	17.1958	14.7115	22.3757	8.29687	73.1081	15.128	2.27356	0.000123019	0.00249522	BraA07g030010.3C	A07	21991535	21992537	+	702	-	PF00892:EamA-like transporter family	DUF6
BraA07g009850.3C	41.028	20.1597	8.02469	1.05082	2.68508	2.76562	23.0708	2.16718	3.39434	0.000123021	0.00249522	BraA07g009850.3C	A07	9791074	9793373	-	1089	-	PF13920:Zinc finger, C3HC4 type (RING finger)	-
BraA04g006990.3C	36.82	22.9088	28.6596	3.15246	7.16023	7.37499	29.4628	5.89589	2.3028	0.000124419	0.0025175	BraA04g006990.3C	A04	4805939	4807271	+	1029	-	PF00804:Syntaxin|PF05739:SNARE domain	SNARE
novel.820	641.72	519.572	398.942	131.352	327.58	270.109	520.078	243.014	1.09578	0.000124704	0.00252149	-	A05	9463799	9466696	-	2656	-	PF03552:Cellulose synthase	-
novel.912	4696.13	2981.81	3067.72	453.954	1319.27	368.75	3581.89	713.992	2.32656	0.000126881	0.00255825	-	A06	7958311	7959849	+	1022	-	PF00314:Thaumatin family	Thaumatin
BraA08g012560.3C	45.236	41.2358	25.2205	3.15246	13.4254	7.37499	37.2308	7.98429	2.20449	0.000128997	0.0025954	BraA08g012560.3C	A08	10855638	10858863	-	2211	-	PF01852:START domain|PF00046:Homeobox domain	START
BraA07g016670.3C	25.248	36.6541	102.028	262.705	155.735	109.703	54.6434	176.048	-1.69403	0.000130846	0.00262335	BraA07g016670.3C	A07	14617049	14618272	-	1065	-	PF00134:Cyclin, N-terminal domain|PF02984:Cyclin, C-terminal domain	Cyclin_C
BraA06g020000.3C	239.856	331.719	561.728	1059.23	682.012	636.093	377.768	792.443	-1.06968	0.000131769	0.00263698	BraA06g020000.3C	A06	11497897	11499850	+	1323	-	PF00091:Tubulin/FtsZ family, GTPase domain|PF03953:Tubulin C-terminal domain	Tubulin
BraA09g048060.3C	1114.07	1066.63	1069.58	300.534	824.321	453.562	1083.43	526.139	1.04088	0.000133408	0.00266162	BraA09g048060.3C	A09	36232343	36238621	-	2934	-	PF05193:Peptidase M16 inactive domain|PF00675:Insulinase (Peptidase family M16)|PF16187:Middle or third domain of peptidase_M16	-
BraA06g035420.3C	34.716	20.1597	8.02469	2.10164	2.68508	0	20.9668	1.59557	3.72511	0.000133908	0.00266541	BraA06g035420.3C	A06	23931074	23932901	+	660	-	-	-
BraA06g040380.3C	90.472	110.879	138.713	321.55	161.105	229.547	113.354	237.401	-1.06615	0.000135078	0.00267995	BraA06g040380.3C	A06	26832693	26833414	-	618	-	PF00538:linker histone H1 and H5 family	-
BraA08g001310.3C	18.936	28.4069	9.17108	0	2.68508	0.921874	18.838	1.20232	3.92334	0.000135343	0.00268335	BraA08g001310.3C	A08	897061	900253	-	1092	-	PF00657:GDSL-like Lipase/Acylhydrolase	Lipase_GDSL
BraA09g046920.3C	70.484	143.867	36.6843	22.0672	25.0608	26.7343	83.6785	24.6208	1.76947	0.000137094	0.00271052	BraA09g046920.3C	A09	35621634	35623684	+	1305	-	PF01490:Transmembrane amino acid transporter protein	Aa_trans
BraA09g046490.3C	0	0.916352	0	16.8131	9.84531	18.4375	0.305451	15.032	-5.34102	0.000137463	0.00271594	BraA09g046490.3C	A09	35374854	35376652	+	1305	-	PF04788:Protein of unknown function (DUF620)	-
BraA09g034810.3C	140.968	123.708	29.806	5.25409	21.4807	35.9531	98.1605	20.896	2.22573	0.000137598	0.00271672	BraA09g034810.3C	A09	27506140	27506388	+	249	-	-	-
BraA09g059020.3C	17.884	15.578	16.0494	1.05082	1.79006	0	16.5038	0.946958	4.11822	0.000139307	0.00274013	BraA09g059020.3C	A09	41707292	41708185	+	456	-	PF04749:PLAC8 family	-
novel.277	196.724	199.765	209.788	50.4393	139.624	68.2187	202.092	86.0941	1.22586	0.00013936	0.00274013	-	A02	10045903	10048297	-	2251	-	PF00069:Protein kinase domain|PF07714:Protein tyrosine kinase	Pkinase
BraA09g047070.3C	1187.71	1126.2	694.709	270.06	594.299	589.078	1002.87	484.479	1.0489	0.000142645	0.00279319	BraA09g047070.3C	A09	35711825	35712496	+	672	-	-	-
BraA06g037850.3C	645.928	471.921	256.79	127.149	224.652	251.672	458.213	201.158	1.1867	0.000143079	0.00279784	BraA06g037850.3C	A06	25247157	25251192	-	1029	-	PF01435:Peptidase family M48	Peptidase_M48
BraA05g034820.3C	112.564	142.951	139.859	79.8622	51.0166	64.5312	131.791	65.1367	1.02179	0.000144746	0.00282447	BraA05g034820.3C	A05	24693703	24694990	+	849	-	PF00335:Tetraspanin family	Tetraspannin
BraA03g046980.3C	25.248	38.4868	5.73192	96.6753	59.9669	94.0312	23.1556	83.5578	-1.83254	0.000146277	0.00284284	BraA03g046980.3C	A03	23750468	23750713	-	246	-	-	-
BraA06g005150.3C	104.148	33.905	32.0988	6.30491	17.0055	14.75	56.7173	12.6868	2.14928	0.00014671	0.00284737	BraA06g005150.3C	A06	3067991	3069065	+	630	-	PF03195:Lateral organ boundaries (LOB) domain	-
BraA09g047910.3C	623.836	361.043	341.623	33.6262	117.249	19.3594	442.167	56.7448	2.96048	0.000147594	0.00286198	BraA09g047910.3C	A09	36146800	36147890	-	990	-	PF00332:Glycosyl hydrolases family 17	Glyco_hydro_17
BraA04g028310.3C	43.132	60.4792	53.8801	171.283	111.879	85.7343	52.4971	122.965	-1.22282	0.000147798	0.00286264	BraA04g028310.3C	A04	19830120	19832078	+	1080	-	PF00657:GDSL-like Lipase/Acylhydrolase	Lipase_GDSL
novel.1594	62.068	39.4031	26.3668	10.5082	14.3205	8.29687	42.6127	11.0418	1.94725	0.000150181	0.00290289	-	A10	9499732	9500808	+	443	-	PF00249:Myb-like DNA-binding domain	Myb_DNA-binding
BraA04g030620.3C	78.9	54.0648	51.5873	9.45737	31.326	11.0625	61.5174	17.2819	1.81981	0.000150748	0.00290793	BraA04g030620.3C	A04	20932605	20933697	-	888	-	PF01095:Pectinesterase|PF04043:Plant invertase/pectin methylesterase inhibitor	-
BraA02g017210.3C	217.764	188.769	194.885	76.7098	141.414	74.6718	200.473	97.5987	1.03476	0.00015139	0.00291835	BraA02g017210.3C	A02	9384825	9390857	-	2496	-	PF14380:Wall-associated receptor kinase C-terminal|PF07714:Protein tyrosine kinase	Pkinase_Tyr
BraA07g021340.3C	19.988	25.6579	77.9541	212.265	112.774	89.4218	41.2	138.154	-1.75349	0.000151664	0.00292166	BraA07g021340.3C	A07	17485971	17487153	+	750	-	PF00403:Heavy-metal-associated domain	HMA
BraA08g009340.3C	163.06	131.955	142.152	33.6262	95.768	43.3281	145.722	57.5741	1.33304	0.000154068	0.00296197	BraA08g009340.3C	A08	8259671	8262672	+	1149	-	PF01657:Salt stress response/antifungal|PF07714:Protein tyrosine kinase	Pkinase_Tyr
BraA01g023480.3C	271.416	255.662	165.079	56.7442	127.989	123.531	230.719	102.755	1.16402	0.000155029	0.00297579	BraA01g023480.3C	A01	13380079	13380774	-	213	-	-	-
BraA06g027070.3C	3.156	3.66541	3.43915	31.5246	12.5304	27.6562	3.42019	23.9037	-2.79837	0.000156937	0.00300498	BraA06g027070.3C	A06	18991396	18992674	-	894	-	PF14226:non-haem dioxygenase in morphine synthesis N-terminal|PF03171:2OG-Fe(II) oxygenase superfamily	2OG-FeII_Oxy
BraA02g022690.3C	27.352	10.0799	32.0988	2.10164	4.47514	1.84375	23.1769	2.80684	3.02479	0.000157666	0.0030169	BraA02g022690.3C	A02	13263349	13264769	+	939	-	PF05368:NmrA-like family	NmrA
BraA03g013660.3C	110.46	100.799	49.2945	19.9656	40.2763	31.3437	86.8511	30.5285	1.50502	0.00015829	0.00302681	BraA03g013660.3C	A03	5973131	5973865	-	567	-	PF04535:Domain of unknown function (DUF588)	-
BraA01g007590.3C	57.86	109.046	72.2222	125.047	172.74	250.75	79.7094	182.846	-1.19461	0.000159554	0.00304894	BraA01g007590.3C	A01	3683196	3687325	+	2619	-	PF00122:E1-E2 ATPase|PF00702:haloacid dehalogenase-like hydrolase	E1-E2_ATPase
BraA03g022840.3C	1043.58	881.531	870.106	65.1508	304.31	77.4374	931.74	148.966	2.64403	0.000160102	0.00305532	BraA03g022840.3C	A03	10985456	10986575	-	849	-	PF00182:Chitinase class I|PF00187:Chitin recognition protein	-
BraA09g029120.3C	503.908	534.233	161.64	19.9656	52.8067	92.1874	399.927	54.9865	2.86121	0.000160949	0.00306632	BraA09g029120.3C	A09	20453870	20457178	+	1122	-	PF00892:EamA-like transporter family	DUF6
BraA09g050360.3C	29.456	32.0723	19.4885	4.20327	7.16023	4.60937	27.0056	5.32429	2.33774	0.00016303	0.00309877	BraA09g050360.3C	A09	37349174	37350067	+	894	-	PF13912:C2H2-type zinc finger	-
novel.1592	79.952	86.1371	56.1728	12.6098	34.9061	29.5	74.0873	25.672	1.52109	0.000164204	0.00311485	-	A10	9084294	9091435	+	1146	-	-	-
BraA03g028990.3C	330.328	318.89	247.619	64.0999	205.857	109.703	298.946	126.553	1.23687	0.000165767	0.00313462	BraA03g028990.3C	A03	14514859	14528247	+	10647	-	PF14844:PH domain associated with Beige/BEACH|PF02138:Beige/BEACH domain	Beach
BraA03g039690.3C	23.144	29.3233	79.1005	127.149	99.3481	148.422	43.8559	124.973	-1.52109	0.000165795	0.00313462	BraA03g039690.3C	A03	19673327	19676228	-	1698	-	PF13193:AMP-binding enzyme C-terminal domain|PF00501:AMP-binding enzyme	AMP-binding
BraA07g012300.3C	111.512	74.2245	66.4903	23.118	31.326	43.3281	84.0756	32.5907	1.36234	0.000166054	0.00313734	BraA07g012300.3C	A07	11813209	11813694	-	486	-	-	-
BraA01g010130.3C	1.052	0	0	29.4229	9.84531	8.29687	0.350667	15.855	-5.41268	0.000168467	0.00317483	BraA01g010130.3C	A01	5194327	5194914	+	588	-	PF04852:Protein of unknown function (DUF640)	-
BraA03g028710.3C	81.004	109.962	41.2698	27.3213	32.221	15.6719	77.412	25.0714	1.63204	0.000168955	0.00317961	BraA03g028710.3C	A03	14368659	14370969	-	1266	-	PF00067:Cytochrome P450	p450
BraA08g025200.3C	310.34	732.165	574.339	205.96	289.094	297.765	538.948	264.273	1.02781	0.00017166	0.00322625	BraA08g025200.3C	A08	18199657	18199917	-	261	-	-	-
BraA06g019160.3C	1.052	1.8327	3.43915	28.3721	15.2155	15.6719	2.10795	19.7531	-3.24593	0.000172744	0.00324236	BraA06g019160.3C	A06	10889599	10891296	+	1053	-	PF00195:Chalcone and stilbene synthases, N-terminal domain|PF02797:Chalcone and stilbene synthases, C-terminal domain	Chal_sti_synt_N
BraA09g060090.3C	19.988	22.9088	10.3175	1.05082	2.68508	0	17.7381	1.2453	3.81951	0.000173306	0.00325077	BraA09g060090.3C	A09	42192377	42193650	+	1143	-	PF06880:Protein of unknown function (DUF1262)	-
BraA01g023770.3C	91.524	57.7302	47.0018	16.8131	25.9558	25.8125	65.4187	22.8605	1.51156	0.000174473	0.00326622	BraA01g023770.3C	A01	13673348	13674535	+	1032	-	PF08246:Cathepsin propeptide inhibitor domain (I29)|PF00112:Papain family cysteine protease	Peptidase_C1
BraA06g028470.3C	33.664	46.734	43.5626	142.911	133.359	55.3124	41.3202	110.528	-1.41663	0.000175712	0.00328726	BraA06g028470.3C	A06	19719210	19721068	+	951	-	PF00191:Annexin	-
novel.1469	17.884	25.6579	51.5873	154.47	68.0222	74.6718	31.7097	99.0548	-1.64877	0.000176454	0.00329896	-	A09	8189919	8190285	-	367	-	-	-
BraA03g025890.3C	153.592	126.457	88.2716	27.3213	73.3923	40.5625	122.773	47.092	1.37698	0.000176782	0.00330123	BraA03g025890.3C	A03	12802665	12804984	-	1944	-	PF05278:Arabidopsis phospholipase-like protein (PEARLI 4)	-
BraA01g013890.3C	302.976	219.924	68.7831	9.45737	41.1713	23.9687	197.228	24.8658	2.98409	0.000176806	0.00330123	BraA01g013890.3C	A01	7343915	7348192	+	2823	-	PF07714:Protein tyrosine kinase|PF01657:Salt stress response/antifungal	Pkinase_Tyr
BraA04g021710.3C	123.084	112.711	217.813	403.514	278.354	250.75	151.203	310.873	-1.04286	0.000177388	0.00330777	BraA04g021710.3C	A04	16228817	16230735	-	1149	-	PF00067:Cytochrome P450	p450
BraA02g009250.3C	127.292	106.297	76.8078	36.7787	59.9669	29.5	103.466	42.0818	1.29608	0.000178607	0.00332612	BraA02g009250.3C	A02	4354250	4361313	+	4083	-	PF01315:Aldehyde oxidase and xanthine dehydrogenase, a/b hammerhead domain|PF01799:[2Fe-2S] binding domain|PF03450:CO dehydrogenase flavoprotein C-terminal domain|PF02738:Molybdopterin-binding domain of aldehyde dehydrogenase|PF00941:FAD binding domain in molybdopterin dehydrogenase|PF00111:2Fe-2S iron-sulfur cluster binding domain	Fer2
BraA09g031470.3C	81.004	146.616	183.422	353.075	260.453	239.687	137.014	284.405	-1.0539	0.000181406	0.00336948	BraA09g031470.3C	A09	24341385	24342339	-	891	-	PF04669:Polysaccharide biosynthesis	-
BraA04g020850.3C	66.276	64.1446	33.2452	10.5082	23.2707	15.6719	54.5553	16.4836	1.72106	0.000181611	0.00337031	BraA04g020850.3C	A04	15699722	15703652	-	2775	-	PF01094:Receptor family ligand binding region|PF00497:Bacterial extracellular solute-binding proteins, family 3|PF00060:Ligand-gated ion channel	ANF_receptor
BraA01g002750.3C	17.884	27.4906	21.7813	79.8622	57.2818	48.8593	22.3853	62.0011	-1.46065	0.000182591	0.00337879	BraA01g002750.3C	A01	1371272	1382615	+	8292	-	PF05000:RNA polymerase Rpb1, domain 4|PF00168:C2 domain|PF04990:RNA polymerase Rpb1, domain 7|PF00623:RNA polymerase Rpb1, domain 2|PF04997:RNA polymerase Rpb1, domain 1|PF00614:Phospholipase D Active site motif|PF04992:RNA polymerase Rpb1, domain 6|PF12357:Phospholipase D C terminal|PF04983:RNA polymerase Rpb1, domain 3|PF04998:RNA polymerase Rpb1, domain 5	C2
BraA09g019660.3C	145.176	178.689	141.005	25.2196	99.3481	44.25	154.957	56.2726	1.45545	0.000182618	0.00337879	BraA09g019660.3C	A09	12649082	12650336	+	660	-	-	-
BraA03g038660.3C	180.944	274.906	283.157	76.7098	110.984	163.172	246.336	116.955	1.07188	0.000183512	0.00339312	BraA03g038660.3C	A03	19142132	19142314	-	183	-	-	-
BraA09g005570.3C	170.424	118.209	115.785	35.7278	83.2376	52.5468	134.806	57.1708	1.23127	0.000186699	0.00343868	BraA09g005570.3C	A09	3268251	3271665	+	1599	-	PF00083:Sugar (and other) transporter	Sugar_tr
BraA04g016970.3C	49.444	42.1522	67.6367	7.35573	25.0608	12.9062	53.0776	15.1076	1.79562	0.000188852	0.00346493	BraA04g016970.3C	A04	12925223	12927246	-	435	-	PF00069:Protein kinase domain	Pkinase
novel.34	88.368	104.464	141.005	24.1688	53.7017	56.2343	111.279	44.7016	1.30681	0.000190539	0.00348914	-	A01	11294279	11297365	+	2665	-	-	-
BraA01g016470.3C	14.728	22.9088	6.87831	66.2016	54.5967	36.875	14.8384	52.5578	-1.80202	0.000191317	0.00349889	BraA01g016470.3C	A01	8729198	8729614	+	417	-	-	-
BraA10g023370.3C	28.404	38.4868	36.6843	134.505	74.2874	62.6874	34.525	90.4932	-1.38487	0.000194307	0.00354222	BraA10g023370.3C	A10	16230369	16230920	+	552	-	-	-
BraA09g020620.3C	19.988	29.3233	64.1975	171.283	92.1879	79.2812	37.8363	114.251	-1.60057	0.000194628	0.00354355	BraA09g020620.3C	A09	13386577	13389737	+	672	-	PF03357:Snf7	ESCRT-III
BraA01g039130.3C	0	7.33082	3.43915	63.0491	15.2155	18.4375	3.58999	32.234	-3.13021	0.000195229	0.00354995	BraA01g039130.3C	A01	26392913	26394048	+	978	-	PF08263:Leucine rich repeat N-terminal domain	LRRNT_2
BraA09g026180.3C	24.196	21.9924	33.2452	92.472	63.547	53.4687	26.4779	69.8292	-1.40312	0.000196322	0.00356075	BraA09g026180.3C	A09	17580626	17583067	+	2442	-	PF01426:BAH domain|PF00004:ATPase family associated with various cellular activities (AAA)|PF00628:PHD-finger	AAA
BraA07g034590.3C	19.988	23.8252	32.0988	116.641	63.547	46.0937	25.304	75.4272	-1.57594	0.000199325	0.00360606	BraA07g034590.3C	A07	24552984	24553949	+	966	-	PF03634:TCP family transcription factor	TCP
BraA09g009030.3C	1678.99	1247.16	919.4	162.877	529.857	243.375	1281.85	312.036	2.03791	0.000201033	0.00363369	BraA09g009030.3C	A09	5191546	5193738	+	2193	-	PF00082:Subtilase family|PF02225:PA domain|PF05922:Peptidase inhibitor I9	Peptidase_S8
BraA03g059960.3C	0	0	0	31.5246	1.79006	5.53124	0	12.9486	-6.08129	0.000201235	0.00363369	BraA03g059960.3C	A03	31898188	31899875	-	996	-	PF02140:Galactose binding lectin domain	-
BraA02g038500.3C	34.716	43.9849	6.87831	0	1.79006	6.45312	28.5264	2.74773	3.35502	0.000201549	0.00363707	BraA02g038500.3C	A02	26842901	26844457	-	1218	-	PF01490:Transmembrane amino acid transporter protein	Aa_trans
BraA03g023660.3C	81.004	68.7264	51.5873	7.35573	33.116	3.6875	67.1059	14.7198	2.1779	0.000207577	0.00372464	BraA03g023660.3C	A03	11361707	11363942	-	1533	-	PF04043:Plant invertase/pectin methylesterase inhibitor|PF01095:Pectinesterase	-
novel.41	27.352	45.8176	47.0018	133.454	76.0774	84.8124	40.0571	98.1146	-1.28863	0.000208395	0.00373227	-	A01	15636960	15638910	+	1212	-	PF06955:Xyloglucan endo-transglycosylase (XET) C-terminus|PF00722:Glycosyl hydrolases family 16	-
BraA02g017120.3C	49.444	23.8252	21.7813	0	8.05525	6.45312	31.6835	4.83612	2.68123	0.000211037	0.00377484	BraA02g017120.3C	A02	9253136	9254543	+	1038	-	PF03492:SAM dependent carboxyl methyltransferase	-
BraA04g024680.3C	0	0	2.29277	25.2196	18.7956	9.21874	0.764256	17.7447	-4.65659	0.000212771	0.0037935	BraA04g024680.3C	A04	17870082	17871587	-	1506	-	PF00067:Cytochrome P450	p450
BraA02g006870.3C	23.144	21.0761	34.3915	80.913	60.8619	58.9999	26.2039	66.925	-1.35968	0.00021333	0.0037992	BraA02g006870.3C	A02	3254516	3255954	+	618	-	PF06749:Protein of unknown function (DUF1218)	-
BraA05g004870.3C	1.052	4.58176	3.43915	27.3213	24.1658	14.75	3.0243	22.079	-2.84895	0.000213639	0.00380233	BraA05g004870.3C	A05	2493781	2494542	+	669	-	PF08613:Cyclin	-
BraA03g052380.3C	0	0.916352	1.14638	17.8639	10.7403	21.2031	0.687579	16.6025	-4.5953	0.000216354	0.00383867	BraA03g052380.3C	A03	27064257	27065609	-	327	-	PF11326:Protein of unknown function (DUF3128)	-
BraA02g045240.3C	3.156	18.327	21.7813	68.3032	40.2763	58.9999	14.4214	55.8598	-1.95303	0.000216809	0.00384434	BraA02g045240.3C	A02	31047219	31049519	-	1404	-	PF00069:Protein kinase domain	Pkinase
BraA05g013490.3C	33.664	37.5704	38.9771	89.3196	76.9724	75.5937	36.7372	80.6286	-1.13295	0.0002171	0.00384472	BraA05g013490.3C	A05	7489311	7491854	+	1764	-	PF08839:DNA replication factor CDT1 like|PF16679:DNA replication factor Cdt1 C-terminal domain	-
BraA02g035550.3C	28.404	39.4031	37.8307	71.4557	73.3923	99.5624	35.2126	81.4701	-1.20972	0.000219193	0.00387156	BraA02g035550.3C	A02	24681222	24681518	+	297	-	-	-
BraA07g026810.3C	258.792	213.51	85.9788	59.8967	85.9227	80.203	186.094	75.3408	1.30458	0.000220604	0.00389229	BraA07g026810.3C	A07	20316160	20316774	-	459	-	PF04570:zinc-finger of the FCS-type, C2-C2	-
BraA09g025240.3C	34.716	14.6616	5.73192	0	1.79006	0.921874	18.3699	0.903977	4.29449	0.000222861	0.00392725	BraA09g025240.3C	A09	16946252	16947396	-	888	-	PF05553:Cotton fibre expressed protein	-
BraA04g029140.3C	14.728	10.9962	3.43915	0	0	0	9.72113	0	5.79704	0.000223098	0.003929	BraA04g029140.3C	A04	20234400	20235216	-	717	-	PF00010:Helix-loop-helix DNA-binding domain	HLH
BraA02g038030.3C	50.496	56.8138	60.7584	14.7115	28.6409	15.6719	56.0227	19.6747	1.50116	0.000225609	0.00396833	BraA02g038030.3C	A02	26577547	26579046	-	1179	-	PF14416:PMR5 N terminal Domain|PF13839:GDSL/SGNH-like Acyl-Esterase family found in Pmr5 and Cas1p	-
BraA03g026850.3C	34.716	59.5629	65.3439	122.946	109.193	108.781	53.2076	113.64	-1.09447	0.000227939	0.00400436	BraA03g026850.3C	A03	13289762	13292110	+	2097	-	PF00650:CRAL/TRIO domain|PF03765:CRAL/TRIO, N-terminal domain	CRAL_TRIO_N
BraA09g044170.3C	23.144	51.3157	51.5873	169.182	81.4476	89.4218	42.0157	113.35	-1.42783	0.000229071	0.00402179	BraA09g044170.3C	A09	34089505	34092718	+	1314	-	PF00544:Pectate lyase	-
BraA03g028220.3C	168.32	187.852	186.861	29.4229	121.724	47.9375	181.011	66.3614	1.44182	0.000230899	0.00404641	BraA03g028220.3C	A03	14123254	14126205	+	1704	-	PF07714:Protein tyrosine kinase|PF01657:Salt stress response/antifungal	Pkinase_Tyr
BraA09g047820.3C	64.172	56.8138	29.806	4.20327	17.0055	17.5156	50.2639	12.9081	1.94918	0.000232111	0.00405422	BraA09g047820.3C	A09	36103897	36106225	+	726	-	-	-
BraA09g047900.3C	35.768	29.3233	35.5379	4.20327	11.6354	9.21874	33.5431	8.35246	1.98729	0.000232198	0.00405422	BraA09g047900.3C	A09	36136273	36136926	-	654	-	PF00332:Glycosyl hydrolases family 17	Glyco_hydro_17
BraA09g053210.3C	14.728	24.7415	32.0988	90.3704	75.1824	43.3281	23.8561	69.627	-1.54681	0.000233065	0.00406439	BraA09g053210.3C	A09	38638647	38640830	-	1458	-	-	-
BraA05g029790.3C	43.132	62.3119	69.9295	16.8131	25.9558	21.2031	58.4578	21.324	1.44831	0.00023601	0.00410071	BraA05g029790.3C	A05	21975333	21976528	-	1014	-	PF00149:Calcineurin-like phosphoesterase	Metallophos
BraA08g032930.3C	14.728	17.4107	9.17108	71.4557	41.1713	32.2656	13.7699	48.2975	-1.79424	0.000238365	0.00413911	BraA08g032930.3C	A08	21758520	21762360	-	1560	-	PF00083:Sugar (and other) transporter	Sugar_tr
BraA08g031250.3C	28.404	26.5742	9.17108	0	4.47514	1.84375	21.3831	2.1063	3.30497	0.000240743	0.00417786	BraA08g031250.3C	A08	21002518	21004459	+	888	-	PF04720:PDDEXK-like family of unknown function	-
BraA02g027150.3C	1712.66	1259.98	1274.78	143.962	573.713	233.234	1415.81	316.97	2.15864	0.000242541	0.00419846	BraA02g027150.3C	A02	16535733	16546574	-	1956	-	PF00043:Glutathione S-transferase, C-terminal domain|PF12776:Myb/SANT-like DNA-binding domain|PF02798:Glutathione S-transferase, N-terminal domain	GST_N
BraA10g029260.3C	107.304	66.8937	44.709	9.45737	28.6409	28.5781	72.9689	22.2255	1.70605	0.000245569	0.00424098	BraA10g029260.3C	A10	18715657	18718427	-	999	-	PF07859:alpha/beta hydrolase fold	Abhydrolase_3
BraA03g044320.3C	51.548	59.5629	64.1975	118.742	92.1879	153.031	58.4361	121.321	-1.05442	0.000248272	0.00426699	BraA03g044320.3C	A03	22391984	22394489	-	1278	-	PF08164:Apoptosis-antagonizing transcription factor, C-terminal|PF13339:Apoptosis antagonizing transcription factor	-
BraA06g001580.3C	28.404	30.2396	59.612	245.892	85.0277	62.6874	39.4185	131.202	-1.7376	0.000248775	0.00427306	BraA06g001580.3C	A06	975614	976438	-	825	-	PF00139:Legume lectin domain	-
BraA03g025870.3C	30.508	65.061	55.0265	136.606	94.873	112.469	50.1985	114.649	-1.18596	0.000249233	0.00427835	BraA03g025870.3C	A03	12791758	12794027	-	1452	-	PF01490:Transmembrane amino acid transporter protein	Aa_trans
BraA08g028380.3C	47.34	76.9736	90.5644	197.554	112.774	157.64	71.626	155.989	-1.12218	0.00025008	0.0042842	BraA08g028380.3C	A08	19825885	19829084	-	2352	-	PF13768:von Willebrand factor type A domain	-
BraA07g022020.3C	284.04	228.172	594.974	891.094	843.117	595.531	369.062	776.581	-1.07538	0.000250174	0.0042842	BraA07g022020.3C	A07	17848407	17850503	-	759	-	PF02431:Chalcone-flavanone isomerase	-
BraA09g008240.3C	53.652	43.0685	35.5379	14.7115	17.0055	11.0625	44.0862	14.2598	1.6294	0.000251741	0.0043007	BraA09g008240.3C	A09	4707585	4709491	+	1227	-	PF00795:Carbon-nitrogen hydrolase	CN_hydrolase
BraA06g023330.3C	126.24	208.928	179.982	54.6426	113.669	63.6093	171.717	77.3068	1.1482	0.000252741	0.00430884	BraA06g023330.3C	A06	15861376	15864969	+	846	-	PF02365:No apical meristem (NAM) protein	NAM
BraA05g022240.3C	70.484	57.7302	53.8801	15.7623	32.221	9.21874	60.6981	19.0673	1.66456	0.000253036	0.00430993	BraA05g022240.3C	A05	15995856	15998306	-	1665	-	PF02365:No apical meristem (NAM) protein	NAM
BraA04g014130.3C	163.06	148.449	132.981	28.3721	85.9227	71.9062	148.163	62.067	1.24873	0.000255295	0.00434062	BraA04g014130.3C	A04	11034020	11035931	+	1200	-	PF01965:DJ-1/PfpI family	DJ-1_PfpI
BraA01g032280.3C	52.6	77.8899	24.0741	3.15246	20.5857	9.21874	51.5213	10.9856	2.21785	0.000259628	0.00439856	BraA01g032280.3C	A01	22042084	22043830	-	1092	-	PF14226:non-haem dioxygenase in morphine synthesis N-terminal|PF03171:2OG-Fe(II) oxygenase superfamily	2OG-FeII_Oxy
BraA03g039230.3C	35.768	55.8975	53.8801	135.556	90.3979	94.0312	48.5152	106.662	-1.13231	0.000266853	0.00450759	BraA03g039230.3C	A03	19406271	19410801	+	3123	-	PF00225:Kinesin motor domain	Kinesin
BraA08g016620.3C	360.836	342.716	168.519	64.0999	166.475	137.359	290.69	122.645	1.24307	0.000271202	0.00456214	BraA08g016620.3C	A08	13483052	13484589	-	960	-	PF00141:Peroxidase	-
BraA01g002330.3C	91.524	91.6352	89.418	19.9656	43.8564	48.8593	90.8591	37.5604	1.26597	0.000275325	0.0046206	BraA01g002330.3C	A01	1140316	1141244	-	486	-	PF00179:Ubiquitin-conjugating enzyme	UQ_con
BraA08g026230.3C	38.924	46.734	25.2205	9.45737	9.84531	11.9844	36.9595	10.429	1.82883	0.000275916	0.0046278	BraA08g026230.3C	A08	18774698	18775271	-	351	-	-	-
BraA03g006890.3C	114.668	114.544	29.806	4.20327	15.2155	36.875	86.3393	18.7646	2.19599	0.000278944	0.00467035	BraA03g006890.3C	A03	2970114	2972054	-	1422	-	PF13857:Ankyrin repeats (many copies)|PF13962:Domain of unknown function|PF12796:Ankyrin repeats (3 copies)	-
BraA05g025940.3C	69.432	63.2283	126.102	243.79	191.536	133.672	86.2542	189.666	-1.14141	0.000279146	0.00467099	BraA05g025940.3C	A05	19574605	19576657	+	1269	-	PF10250:GDP-fucose protein O-fucosyltransferase	-
BraA09g061740.3C	2.104	9.16352	11.4638	32.5754	40.2763	27.6562	7.57712	33.5026	-2.14856	0.000280018	0.00468283	BraA09g061740.3C	A09	43005687	43008603	+	1146	-	PF13855:Leucine rich repeat	-
BraA01g006040.3C	79.952	53.1484	118.078	192.3	172.74	153.031	83.726	172.69	-1.05174	0.000282175	0.00471146	BraA01g006040.3C	A01	2919353	2921232	+	1533	-	-	-
BraA03g029180.3C	52.6	22.9088	3.43915	1.05082	4.47514	0	26.316	1.84199	3.81547	0.000282273	0.00471146	BraA03g029180.3C	A03	14639208	14642889	+	861	-	PF00520:Ion transport protein	Ion_trans
BraA02g017230.3C	419.748	366.541	372.575	120.844	298.044	130.906	386.288	183.265	1.0732	0.00028239	0.00471146	BraA02g017230.3C	A02	9396153	9412578	-	6642	-	PF07714:Protein tyrosine kinase|PF03009:Glycerophosphoryl diester phosphodiesterase family|PF14380:Wall-associated receptor kinase C-terminal	Pkinase_Tyr
BraA03g011390.3C	213.556	152.114	34.3915	42.0327	37.5912	41.4843	133.354	40.3694	1.72648	0.000283568	0.00472835	BraA03g011390.3C	A03	4932869	4933366	-	348	-	PF00234:Protease inhibitor/seed storage/LTP family	-
BraA03g022150.3C	288.248	575.469	272.84	152.369	222.862	182.531	378.852	185.921	1.02787	0.000285344	0.00475148	BraA03g022150.3C	A03	10633171	10637756	-	2658	-	-	-
BraA09g050640.3C	46.288	39.4031	119.224	242.739	167.37	128.14	68.305	179.417	-1.40007	0.000287036	0.00477501	BraA09g050640.3C	A09	37445860	37447131	-	1272	-	PF02469:Fasciclin domain	-
BraA03g043970.3C	31.56	33.905	64.1975	96.6753	86.8177	118	43.2209	100.498	-1.22674	0.000288623	0.00479828	BraA03g043970.3C	A03	22243803	22246322	-	1305	-	PF00270:DEAD/DEAH box helicase|PF00271:Helicase conserved C-terminal domain	DEAD
BraA09g016600.3C	208.296	162.194	171.958	63.0491	126.199	78.3593	180.816	89.2025	1.01446	0.000288771	0.00479828	BraA09g016600.3C	A09	10234509	10235692	+	1113	-	PF02535:ZIP Zinc transporter	-
BraA09g000950.3C	179.892	216.259	85.9788	57.795	48.3315	91.2655	160.71	65.7974	1.29082	0.000291089	0.00483117	BraA09g000950.3C	A09	570481	570888	+	408	-	PF02519:Auxin responsive protein	Auxin_inducible
BraA05g006880.3C	486.024	353.712	525.044	213.316	324.895	128.14	454.927	222.117	1.03285	0.000291287	0.00483164	BraA05g006880.3C	A05	3487474	3489078	-	1605	-	PF00083:Sugar (and other) transporter	Sugar_tr
BraA03g010320.3C	42.08	19.2434	17.1958	1.05082	3.58011	7.37499	26.1731	4.00197	2.68781	0.00029223	0.00484233	BraA03g010320.3C	A03	4429842	4431115	-	708	-	PF02365:No apical meristem (NAM) protein	NAM
novel.944	14.728	23.8252	22.9277	79.8622	44.7514	50.7031	20.4936	58.4389	-1.50566	0.000292271	0.00484233	-	A06	18965555	18968625	+	1838	-	PF08766:DEK C terminal domain	-
BraA03g009820.3C	1.052	1.8327	9.17108	22.0672	27.7459	25.8125	4.01859	25.2085	-2.6971	0.000295499	0.00488729	BraA03g009820.3C	A03	4211132	4211515	-	384	-	PF02519:Auxin responsive protein	Auxin_inducible
BraA07g012430.3C	69.432	46.734	18.3422	2.10164	15.2155	9.21874	44.836	8.84529	2.32595	0.000295822	0.0048898	BraA07g012430.3C	A07	11901993	11902208	+	216	-	-	-
BraA02g022650.3C	43.132	41.2358	42.4162	90.3704	75.1824	101.406	42.2614	88.9863	-1.07426	0.000296012	0.00489011	BraA02g022650.3C	A02	13226526	13226894	+	369	-	-	-
BraA05g041490.3C	133.604	118.209	124.956	29.4229	46.5415	82.9687	125.59	52.9777	1.23954	0.000302938	0.00499296	BraA05g041490.3C	A05	27888407	27892381	-	2490	-	PF11834:KHA, dimerisation domain of potassium ion channel|PF00027:Cyclic nucleotide-binding domain|PF12796:Ankyrin repeats (3 copies)|PF00520:Ion transport protein	Ion_trans
BraA09g003490.3C	88.368	121.875	75.6614	21.0164	43.8564	49.7812	95.3014	38.218	1.31406	0.000304981	0.00501505	BraA09g003490.3C	A09	2172448	2173998	+	1551	-	PF14363:Domain associated at C-terminal with AAA|PF00004:ATPase family associated with various cellular activities (AAA)	AAA
BraA09g027010.3C	24.196	22.9088	40.1235	3.15246	8.95028	6.45312	29.0761	6.18529	2.21071	0.000308035	0.00505652	BraA09g027010.3C	A09	18367841	18370394	-	1503	-	PF01657:Salt stress response/antifungal|PF07714:Protein tyrosine kinase	Pkinase_Tyr
BraA05g011790.3C	35.768	36.6541	76.8078	518.054	226.442	116.156	49.7433	286.884	-2.52968	0.000311019	0.00510258	BraA05g011790.3C	A05	6364604	6367669	-	1569	-	PF00759:Glycosyl hydrolase family 9	-
BraA09g022270.3C	23.144	29.3233	40.1235	113.488	66.2321	59.9218	30.8636	79.8808	-1.37283	0.000311384	0.00510507	BraA09g022270.3C	A09	14622801	14624086	+	813	-	PF00335:Tetraspanin family	Tetraspannin
BraA01g011270.3C	528.104	397.697	286.596	34.677	149.47	78.3593	404.132	87.502	2.20562	0.000315151	0.00514657	BraA01g011270.3C	A01	5869429	5872599	+	1839	-	PF02225:PA domain|PF12662:Complement Clr-like EGF-like	-
BraA03g037960.3C	0	0	0	1.05082	10.7403	22.125	0	11.3054	-5.89853	0.00031761	0.00517794	BraA03g037960.3C	A03	18770890	18771720	-	831	-	-	-
BraA03g033310.3C	59.964	76.0572	119.224	381.447	191.536	106.937	85.0817	226.64	-1.41421	0.000317798	0.00517805	BraA03g033310.3C	A03	16504761	16507252	-	2175	-	PF02181:Formin Homology 2 Domain	FH2
BraA03g011590.3C	232.492	160.362	135.273	52.5409	102.033	93.1093	176.042	82.5611	1.08834	0.000320546	0.00521084	BraA03g011590.3C	A03	5005500	5006578	+	870	-	PF00249:Myb-like DNA-binding domain	Myb_DNA-binding
BraA01g014090.3C	130.448	154.863	214.374	515.952	262.243	254.437	166.562	344.211	-1.04725	0.000320723	0.00521084	BraA01g014090.3C	A01	7446323	7449386	+	1482	-	PF00295:Glycosyl hydrolases family 28	-
novel.1197	42.08	44.9012	18.3422	129.251	107.403	56.2343	35.1078	97.6295	-1.46511	0.000322124	0.00522765	-	A07	26542181	26543660	-	941	-	PF00072:Response regulator receiver domain	Response_reg
BraA01g015480.3C	137.812	72.3918	32.0988	6.30491	31.326	22.125	80.7675	19.9186	2.01077	0.000325871	0.00526748	BraA01g015480.3C	A01	8222825	8223831	-	630	-	PF16974:High-affinity nitrate transporter accessory	-
BraA10g019680.3C	117.824	164.027	155.908	465.513	247.028	201.89	145.92	304.81	-1.0603	0.000329293	0.00530476	BraA10g019680.3C	A10	14432268	14435052	+	1869	-	PF00933:Glycosyl hydrolase family 3 N terminal domain|PF01915:Glycosyl hydrolase family 3 C-terminal domain	Glyco_hydro_3
novel.131	72.588	54.0648	74.515	26.2705	34.0111	22.125	67.0559	27.4688	1.28225	0.000331172	0.005329	-	A01	18311576	18312313	-	738	-	-	-
BraA01g018150.3C	0	0	0	11.559	5.37017	10.1406	0	9.02326	-5.56507	0.000334735	0.0053712	BraA01g018150.3C	A01	9672612	9674154	-	783	-	-	-
BraA02g037030.3C	4.208	14.6616	17.1958	69.354	42.0663	29.5	12.0218	46.9734	-1.96392	0.000335925	0.00538122	BraA02g037030.3C	A02	25955296	25958419	+	1125	-	PF07714:Protein tyrosine kinase	Pkinase_Tyr
BraA08g011540.3C	51.548	43.0685	47.0018	11.559	23.2707	11.9844	47.2061	15.6047	1.58722	0.000338722	0.00541994	BraA08g011540.3C	A08	10057631	10060384	+	858	-	PF00293:NUDIX domain	NUDIX
BraA02g028430.3C	10.52	74.2245	27.5132	1156.95	348.166	134.594	37.4192	546.57	-3.866	0.000340449	0.00543842	BraA02g028430.3C	A02	17709980	17716253	+	1122	-	PF08246:Cathepsin propeptide inhibitor domain (I29)|PF00112:Papain family cysteine protease	Peptidase_C1
BraA07g022320.3C	247.22	283.153	152.469	51.4901	62.652	156.719	227.614	90.2869	1.33299	0.000345228	0.00549518	BraA07g022320.3C	A07	18019641	18020511	-	384	-	PF00403:Heavy-metal-associated domain	HMA
BraA06g002400.3C	44.184	17.4107	22.9277	5.25409	8.05525	2.76562	28.1741	5.35832	2.38833	0.000349493	0.0055518	BraA06g002400.3C	A06	1482176	1483682	+	609	-	PF08718:Glycolipid transfer protein (GLTP)	-
BraA08g005660.3C	203.036	228.172	166.226	71.4557	142.31	83.8905	199.144	99.2186	1.0028	0.000350633	0.00556681	BraA08g005660.3C	A08	4507169	4516388	-	5499	-	PF10347:RNA pol II promoter Fmp27 protein domain|PF10351:Golgi-body localisation protein domain	-
BraA09g038330.3C	97.836	37.5704	38.9771	2.10164	24.1658	1.84375	58.1278	9.37038	2.61591	0.000354323	0.00561291	BraA09g038330.3C	A09	30266579	30268162	-	1584	-	PF01565:FAD binding domain|PF08031:Berberine and berberine like	FAD_binding_4
BraA08g015480.3C	65.224	32.9887	33.2452	3.15246	17.9006	10.1406	43.8193	10.3979	2.05671	0.000358297	0.00565701	BraA08g015480.3C	A08	12760947	12762266	+	1149	-	PF05278:Arabidopsis phospholipase-like protein (PEARLI 4)	-
BraA04g004260.3C	175.684	190.601	115.785	35.7278	56.3868	106.016	160.69	66.0434	1.28044	0.000359118	0.00566371	BraA04g004260.3C	A04	2629700	2632052	+	1830	-	PF03141:Putative S-adenosyl-L-methionine-dependent methyltransferase	-
BraA09g060440.3C	7.364	5.49811	11.4638	43.0836	25.9558	27.6562	8.10865	32.2319	-2.00488	0.00036285	0.00571308	BraA09g060440.3C	A09	42380122	42382074	+	1953	-	PF13041:PPR repeat family|PF12854:PPR repeat	-
BraA09g059030.3C	27.352	24.7415	10.3175	0	4.47514	2.76562	20.8037	2.41359	3.07177	0.000367439	0.00577578	BraA09g059030.3C	A09	41709859	41710753	+	456	-	PF04749:PLAC8 family	-
BraA03g061100.3C	104.148	162.194	76.8078	243.79	168.265	318.047	114.383	243.367	-1.08369	0.000369598	0.00580013	BraA03g061100.3C	A03	32684355	32686490	-	2136	-	PF17123:RING-like zinc finger|PF13768:von Willebrand factor type A domain	-
BraA01g030210.3C	46.288	59.5629	83.6861	183.893	127.094	101.406	63.179	137.464	-1.12295	0.00037324	0.00585084	BraA01g030210.3C	A01	20255855	20256208	-	354	-	PF05498:Rapid ALkalinization Factor (RALF)	-
BraA04g005300.3C	32.612	55.8975	32.0988	97.7261	87.7128	84.8124	40.2027	90.0838	-1.15269	0.000375195	0.00587827	BraA04g005300.3C	A04	3464718	3470057	+	2016	-	-	-
BraA08g006570.3C	136.76	198.848	115.785	52.5409	63.547	95.8749	150.464	70.6543	1.09096	0.000376266	0.00589181	BraA08g006570.3C	A08	5477802	5480166	-	1272	-	PF03348:Serine incorporator (Serinc)	TMS_TDE
BraA03g016590.3C	299.82	343.632	214.374	79.8622	170.95	169.625	285.942	140.146	1.02687	0.000376925	0.00589889	BraA03g016590.3C	A03	7679073	7682994	-	1098	-	PF13839:GDSL/SGNH-like Acyl-Esterase family found in Pmr5 and Cas1p|PF14416:PMR5 N terminal Domain	-
BraA03g057870.3C	43.132	38.4868	41.2698	83.0147	73.3923	104.172	40.9629	86.8596	-1.08594	0.000381106	0.00595452	BraA03g057870.3C	A03	30464435	30466983	-	1854	-	PF08263:Leucine rich repeat N-terminal domain|PF00069:Protein kinase domain|PF13855:Leucine rich repeat	Pkinase
BraA07g030710.3C	1043.58	1269.15	1937.39	5470.56	3502.25	2690.95	1416.71	3887.92	-1.45654	0.00038209	0.00596337	BraA07g030710.3C	A07	22433577	22437352	+	2775	-	PF01055:Glycosyl hydrolases family 31|PF13802:Galactose mutarotase-like|PF16863:N-terminal barrel of NtMGAM and CtMGAM, maltase-glucoamylase	Glyco_hydro_31
BraA03g037580.3C	99.94	119.126	85.9788	43.0836	49.2266	58.0781	101.682	50.1294	1.02099	0.000388533	0.00604883	BraA03g037580.3C	A03	18619824	18621041	-	1218	-	PF00168:C2 domain	C2
BraA01g031070.3C	16.832	13.7453	16.0494	67.2524	43.8564	32.2656	15.5422	47.7915	-1.61968	0.000389084	0.00605265	BraA01g031070.3C	A01	20982815	20984147	+	969	-	PF06886:Targeting protein for Xklp2 (TPX2)	-
BraA02g040520.3C	54.704	68.7264	91.7108	241.688	168.265	92.1874	71.7137	167.38	-1.22315	0.000390887	0.00607407	BraA02g040520.3C	A02	28154358	28163430	+	1692	-	PF00069:Protein kinase domain	Pkinase
novel.1258	22.092	10.9962	44.709	73.5573	86.8177	66.3749	25.9324	75.5833	-1.56166	0.00039702	0.00615931	-	A08	21070990	21071811	+	727	-	-	-
BraA10g003090.3C	10.52	20.1597	16.0494	46.236	42.9614	47.0156	15.5764	45.4043	-1.53559	0.000404639	0.00623842	BraA10g003090.3C	A10	1594839	1595999	+	633	-	PF02309:AUX/IAA family	-
BraA02g023030.3C	34.716	35.7377	30.9524	91.4212	64.442	70.9843	33.802	75.6159	-1.15612	0.000405911	0.00625305	BraA02g023030.3C	A02	13489124	13491243	+	1341	-	-	-
BraA03g029060.3C	420.8	180.521	315.256	16.8131	92.1879	25.8125	305.526	44.9378	2.76249	0.000407489	0.00627059	BraA03g029060.3C	A03	14557246	14558351	+	642	-	PF02798:Glutathione S-transferase, N-terminal domain|PF00043:Glutathione S-transferase, C-terminal domain	GST_N
BraA02g007060.3C	142.02	197.016	137.566	48.3377	79.6575	101.406	158.867	76.4671	1.05267	0.000414396	0.00635631	BraA02g007060.3C	A02	3334785	3336306	+	450	-	PF00403:Heavy-metal-associated domain	HMA
BraA04g000220.3C	33.664	46.734	76.8078	189.147	84.1327	117.078	52.4019	130.119	-1.31449	0.000420816	0.00643057	BraA04g000220.3C	A04	135437	136677	-	1164	-	PF01734:Patatin-like phospholipase	-
BraA05g039780.3C	49.444	68.7264	107.76	242.739	151.26	119.844	75.3102	171.281	-1.18727	0.000423126	0.00646241	BraA05g039780.3C	A05	27088376	27091340	+	2460	-	PF02181:Formin Homology 2 Domain	FH2
BraA10g028210.3C	103.096	87.9698	64.1975	34.677	48.3315	27.6562	85.0878	36.8883	1.20548	0.00044775	0.00676964	BraA10g028210.3C	A10	18324450	18324992	-	543	-	PF13639:Ring finger domain	-
BraA07g026850.3C	39.976	20.1597	3.43915	2.10164	2.68508	0.921874	21.1916	1.90287	3.48096	0.000452835	0.00682842	BraA07g026850.3C	A07	20332975	20333220	-	246	-	-	-
BraA06g008310.3C	4.208	0	9.17108	52.5409	26.8508	13.8281	4.45969	31.0733	-2.84299	0.000455235	0.00686099	BraA06g008310.3C	A06	4524526	4527059	+	1179	-	PF01762:Galactosyltransferase|PF13334:Domain of unknown function (DUF4094)	Galactosyl_T
BraA03g060020.3C	30.508	54.9811	50.4409	128.2	82.3426	92.1874	45.31	100.91	-1.15006	0.00045616	0.00687131	BraA03g060020.3C	A03	31935004	31935519	-	516	-	PF16320:Ribosomal protein L7/L12 dimerisation domain|PF00542:Ribosomal protein L7/L12 C-terminal domain	-
BraA07g033790.3C	37.872	47.6503	50.4409	108.234	73.3923	104.172	45.3211	95.2661	-1.07026	0.000457349	0.00688557	BraA07g033790.3C	A07	24103311	24104172	+	765	-	-	-
BraA03g003820.3C	38.924	76.0572	33.2452	8.40655	15.2155	20.2812	49.4088	14.6344	1.75296	0.00045818	0.00689143	BraA03g003820.3C	A03	1653326	1655394	+	1464	-	PF01490:Transmembrane amino acid transporter protein	Aa_trans
BraA01g027660.3C	51.548	41.2358	34.3915	14.7115	17.0055	11.0625	42.3918	14.2598	1.57279	0.000458221	0.00689143	BraA01g027660.3C	A01	17855590	17856228	+	639	-	-	-
BraA09g034800.3C	228.284	160.362	57.3192	19.9656	51.9116	70.0624	148.655	47.3132	1.64843	0.000458729	0.00689544	BraA09g034800.3C	A09	27500614	27500907	-	294	-	-	-
BraA03g032080.3C	36.82	32.9887	37.8307	4.20327	14.3205	11.0625	35.8798	9.86207	1.84452	0.000460131	0.00690878	BraA03g032080.3C	A03	15917835	15919292	-	969	-	PF00153:Mitochondrial carrier protein	Mito_carr
BraA04g018020.3C	44.184	42.1522	49.2945	137.657	76.0774	84.8124	45.2102	99.5157	-1.13668	0.000462527	0.00693426	BraA04g018020.3C	A04	13710014	13711595	+	822	-	PF08784:Replication protein A C terminal|PF01336:OB-fold nucleic acid binding domain	tRNA_anti
BraA03g020390.3C	7.364	2.74906	5.73192	39.9311	25.0608	15.6719	5.28166	26.8879	-2.36042	0.000469149	0.00701687	BraA03g020390.3C	A03	9697233	9699020	-	948	-	PF00191:Annexin	-
BraA06g012490.3C	78.9	31.156	67.6367	10.5082	26.8508	17.5156	59.2309	18.2915	1.68143	0.000469267	0.00701687	BraA06g012490.3C	A06	6645985	6646422	-	438	-	PF02519:Auxin responsive protein	Auxin_inducible
BraA01g010210.3C	74.692	109.046	188.007	1019.29	418.873	306.984	123.915	581.717	-2.23152	0.000469804	0.00701754	BraA01g010210.3C	A01	5242620	5244929	-	2310	-	PF13855:Leucine rich repeat	-
BraA10g027490.3C	15.78	18.327	22.9277	0	4.47514	2.76562	19.0116	2.41359	2.93377	0.000474697	0.00707211	BraA10g027490.3C	A10	18046999	18048204	-	1059	-	PF07651:ANTH domain	-
BraA09g064740.3C	23.144	15.578	69.9295	450.801	228.232	114.312	36.2171	264.449	-2.87229	0.000475498	0.00708035	BraA09g064740.3C	A09	44341971	44345581	+	1296	-	PF00544:Pectate lyase	-
BraA10g033590.3C	31.56	15.578	20.6349	2.10164	5.37017	4.60937	22.591	4.02706	2.46732	0.000479129	0.00712104	BraA10g033590.3C	A10	20612019	20613973	+	1848	-	PF12043:Domain of unknown function (DUF3527)	-
BraA03g052510.3C	69.432	112.711	100.882	29.4229	54.5967	40.5625	94.3417	41.5274	1.17924	0.000479229	0.00712104	BraA03g052510.3C	A03	27137889	27139819	+	165	-	-	-
BraA10g028180.3C	987.828	1013.49	518.166	30.4737	217.492	139.203	839.826	129.056	2.70118	0.000492983	0.00728746	BraA10g028180.3C	A10	18315639	18316328	-	690	-	-	-
BraA06g029590.3C	49.444	43.0685	16.0494	2.10164	14.3205	2.76562	36.1873	6.3959	2.48303	0.000493413	0.00729005	BraA06g029590.3C	A06	20435058	20435783	+	726	-	PF13912:C2H2-type zinc finger	-
BraA09g011380.3C	14.728	21.0761	37.8307	0	2.68508	7.37499	24.5449	3.35336	2.84009	0.000496452	0.00732735	BraA09g011380.3C	A09	6611598	6612340	+	351	-	PF00234:Protease inhibitor/seed storage/LTP family	-
BraA04g031750.3C	139.916	113.628	94.0035	36.7787	76.9724	27.6562	115.849	47.1358	1.29364	0.000497168	0.00733413	BraA04g031750.3C	A04	21478893	21480479	+	744	-	PF03332:Eukaryotic phosphomannomutase	-
BraA03g031840.3C	95.732	197.932	124.956	30.4737	73.3923	69.1406	139.54	57.6689	1.27177	0.000504155	0.00742185	BraA03g031840.3C	A03	15809088	15810424	-	645	-	PF00967:Barwin family|PF00187:Chitin recognition protein	-
BraA07g019460.3C	326.12	255.662	244.18	61.9983	204.066	95.8749	275.321	120.647	1.1866	0.000506348	0.00743496	BraA07g019460.3C	A07	16421873	16423873	-	1860	-	PF00069:Protein kinase domain|PF14380:Wall-associated receptor kinase C-terminal|PF13947:Wall-associated receptor kinase galacturonan-binding	Pkinase
BraA02g005390.3C	16.832	15.578	16.0494	52.5409	42.9614	38.7187	16.1531	44.7403	-1.46831	0.000507623	0.00744984	BraA02g005390.3C	A02	2555912	2556660	+	483	-	PF00240:Ubiquitin family	ubiquitin
BraA03g000880.3C	50.496	54.0648	63.0511	159.724	82.3426	112.469	55.8706	118.179	-1.07931	0.000514067	0.00752505	BraA03g000880.3C	A03	393924	394655	+	732	-	PF02469:Fasciclin domain	-
BraA05g004240.3C	42.08	74.2245	143.298	267.959	162.895	188.984	86.5342	206.613	-1.25903	0.000516648	0.00755794	BraA05g004240.3C	A05	2159506	2160796	-	609	-	PF14368:Probable lipid transfer	-
BraA02g009330.3C	18.936	38.4868	29.806	121.895	72.4973	47.9375	29.0763	80.7766	-1.4656	0.000519651	0.00759122	BraA02g009330.3C	A02	4409124	4411411	+	1719	-	PF07732:Multicopper oxidase|PF07731:Multicopper oxidase|PF00394:Multicopper oxidase	-
BraA10g010720.3C	69.432	59.5629	123.81	202.808	137.834	177.922	84.2681	172.855	-1.04229	0.000521984	0.00761359	BraA10g010720.3C	A10	8837140	8838793	-	1224	-	-	-
novel.1150	7.364	7.33082	5.73192	29.4229	35.8011	19.3594	6.80891	28.1945	-2.04441	0.000525381	0.00765142	-	A07	27965109	27966491	+	765	-	-	-
BraA07g001860.3C	56.808	63.2283	139.859	210.164	184.376	165.015	86.6317	186.518	-1.11252	0.000525726	0.00765253	BraA07g001860.3C	A07	1386398	1388246	-	987	-	PF07714:Protein tyrosine kinase	Pkinase_Tyr
BraA02g036600.3C	69.432	72.3918	102.028	229.078	152.155	117.078	81.284	166.104	-1.032	0.000528819	0.00769037	BraA02g036600.3C	A02	25495017	25497006	+	1407	-	PF14543:Xylanase inhibitor N-terminal|PF14541:Xylanase inhibitor C-terminal	-
BraA04g003660.3C	216.712	209.845	106.614	0	8.95028	0	177.723	2.98343	5.8836	0.000529404	0.00769037	BraA04g003660.3C	A04	2277233	2278391	+	771	-	PF00010:Helix-loop-helix DNA-binding domain	HLH
BraA06g033410.3C	5.26	14.6616	44.709	241.688	148.575	102.328	21.5435	164.197	-2.93572	0.00053944	0.00782024	BraA06g033410.3C	A06	22824180	22826528	+	1254	-	PF03283:Pectinacetylesterase	-
BraA08g023370.3C	16.832	25.6579	16.0494	66.2016	39.3812	55.3124	19.5131	53.6318	-1.44529	0.000542048	0.00785006	BraA08g023370.3C	A08	17280783	17282391	+	1257	-	-	-
BraA03g052750.3C	2.104	0.916352	3.43915	29.4229	14.3205	11.0625	2.15317	18.2686	-3.11772	0.000542563	0.00785353	BraA03g052750.3C	A03	27313403	27313819	+	417	-	-	-
BraA09g063000.3C	21.04	34.8214	44.709	104.031	84.1327	58.0781	33.5235	82.0806	-1.29297	0.000556438	0.00803399	BraA09g063000.3C	A09	43605481	43606353	+	549	-	PF00808:Histone-like transcription factor (CBF/NF-Y) and archaeal histone	-
novel.100	51.548	80.639	44.709	110.336	119.934	126.297	58.9653	118.855	-1.00292	0.000561466	0.0080943	-	A01	5061231	5063528	-	1753	-	PF00206:Lyase|PF08328:Adenylosuccinate lyase C-terminal	-
BraA01g029070.3C	53.652	43.9849	28.6596	10.5082	17.9006	11.9844	42.0988	13.4644	1.64053	0.000567779	0.00816295	BraA01g029070.3C	A01	19198838	19201775	-	2025	-	PF00954:S-locus glycoprotein domain|PF01453:D-mannose binding lectin|PF08276:PAN-like domain|PF11883:Domain of unknown function (DUF3403)|PF07714:Protein tyrosine kinase	B_lectin
BraA02g023240.3C	75.744	117.293	247.619	963.601	495.846	417.609	146.885	625.685	-2.09165	0.000576419	0.00826394	BraA02g023240.3C	A02	13619893	13625441	-	1626	-	PF00394:Multicopper oxidase|PF07732:Multicopper oxidase|PF07731:Multicopper oxidase	-
BraA10g005990.3C	69.432	87.9698	30.9524	15.7623	17.0055	29.5	62.7847	20.7559	1.59895	0.000588648	0.00840196	BraA10g005990.3C	A10	3211654	3212046	-	393	-	-	-
BraA10g001080.3C	19.988	35.7377	41.2698	88.2688	65.3371	73.7499	32.3319	75.7853	-1.22856	0.000588905	0.00840196	BraA10g001080.3C	A10	568558	570572	-	705	-	-	-
BraA04g025880.3C	6.312	4.58176	56.1728	1.05082	2.68508	0.921874	22.3555	1.55259	3.82322	0.000594954	0.0084743	BraA04g025880.3C	A04	18490423	18494027	+	2196	-	PF00005:ABC transporter	ABC_tran
BraA08g028140.3C	3.156	3.66541	6.87831	11.559	18.7956	51.6249	4.56657	27.3265	-2.60009	0.000596747	0.00849136	BraA08g028140.3C	A08	19718026	19720483	+	1179	-	PF03492:SAM dependent carboxyl methyltransferase	-
BraA03g025200.3C	50.496	94.3843	52.7337	138.708	116.354	149.344	65.8713	134.802	-1.02439	0.000600484	0.00853602	BraA03g025200.3C	A03	12426018	12433430	-	1818	-	PF04042:DNA polymerase alpha/epsilon subunit B	-
BraA03g037210.3C	6.312	10.0799	6.87831	0	0	0	7.75673	0	5.4703	0.000601533	0.00853817	BraA03g037210.3C	A03	18394617	18396914	+	1086	-	PF00487:Fatty acid desaturase	-
BraA03g044300.3C	14.728	16.4943	2.29277	80.913	32.221	31.3437	11.1717	48.1593	-2.08445	0.000618752	0.00874344	BraA03g044300.3C	A03	22387278	22389996	+	1344	-	PF00743:Flavin-binding monooxygenase-like	FMO-like
BraA07g028410.3C	30.508	27.4906	34.3915	5.25409	13.4254	3.6875	30.7967	7.45567	2.03187	0.000627147	0.00884455	BraA07g028410.3C	A07	21197177	21201033	+	2688	-	PF13855:Leucine rich repeat|PF08263:Leucine rich repeat N-terminal domain	LRRNT_2
BraA04g026310.3C	172.528	132.871	119.224	45.1852	89.5028	74.6718	141.541	69.7866	1.01515	0.000630229	0.00887484	BraA04g026310.3C	A04	18756608	18758940	-	1614	-	PF13639:Ring finger domain	-
BraA06g024430.3C	23.144	27.4906	69.9295	114.539	107.403	83.8905	40.188	101.944	-1.35346	0.00063212	0.00889269	BraA06g024430.3C	A06	16943482	16945881	-	1551	-	PF12202:Oxidative-stress-responsive kinase 1 C-terminal domain|PF00069:Protein kinase domain	Pkinase
BraA09g036900.3C	44.184	38.4868	35.5379	6.30491	19.6906	8.29687	39.4029	11.4308	1.77152	0.000636431	0.00894452	BraA09g036900.3C	A09	29248296	29248985	+	690	-	PF13912:C2H2-type zinc finger	-
BraA04g007700.3C	78.9	129.206	121.517	311.042	153.945	198.203	109.874	221.063	-1.00544	0.000637222	0.00895122	BraA04g007700.3C	A04	5336117	5337566	+	642	-	PF00125:Core histone H2A/H2B/H3/H4	Histone
BraA03g012270.3C	2.104	3.66541	18.3422	91.4212	24.1658	23.0469	8.03719	46.2113	-2.5453	0.000638692	0.00895864	BraA03g012270.3C	A03	5242503	5242724	+	222	-	-	-
BraA06g014000.3C	12.624	16.4943	11.4638	71.4557	39.3812	25.8125	13.5274	45.5498	-1.73916	0.000647673	0.00904903	BraA06g014000.3C	A06	7386781	7390743	-	2943	-	PF11995:Domain of unknown function (DUF3490)|PF00225:Kinesin motor domain	Kinesin
BraA03g034220.3C	10.52	8.24717	19.4885	59.8967	36.6962	30.4218	12.7519	42.3382	-1.7443	0.000652524	0.00910788	BraA03g034220.3C	A03	16920298	16923344	-	1752	-	PF03000:NPH3 family	-
BraA09g051870.3C	23.144	21.9924	36.6843	90.3704	59.9669	52.5468	27.2736	67.628	-1.31538	0.000658607	0.00917483	BraA09g051870.3C	A09	38015172	38017114	+	1539	-	-	-
BraA07g014740.3C	2.104	5.49811	5.73192	46.236	18.7956	12.9062	4.44468	25.9793	-2.5389	0.00066087	0.0092004	BraA07g014740.3C	A07	13403116	13405715	-	870	-	PF00076:RNA recognition motif. (a.k.a. RRM, RBD, or RNP domain)	RRM_1
BraA02g030980.3C	65.224	82.4717	44.709	24.1688	29.5359	25.8125	64.1349	26.5057	1.27797	0.000661087	0.0092004	BraA02g030980.3C	A02	21120723	21121007	-	285	-	-	-
BraA04g026160.3C	17.884	21.9924	45.8554	184.944	59.9669	46.0937	28.5773	97.0016	-1.76682	0.000662082	0.00920975	BraA04g026160.3C	A04	18660606	18662267	-	900	-	PF06955:Xyloglucan endo-transglycosylase (XET) C-terminus|PF00722:Glycosyl hydrolases family 16	-
BraA07g016000.3C	90.472	100.799	69.9295	33.6262	51.9116	36.875	87.0667	40.8043	1.09224	0.000662944	0.00921724	BraA07g016000.3C	A07	14171314	14171895	+	582	-	-	-
BraA09g040610.3C	53.652	53.1484	47.0018	17.8639	23.2707	21.2031	51.2674	20.7793	1.30009	0.000663568	0.00922144	BraA09g040610.3C	A09	31708033	31710622	+	1452	-	PF00201:UDP-glucoronosyl and UDP-glucosyl transferase	UDPGT
BraA07g021490.3C	63.12	76.9736	41.2698	18.9147	16.1105	32.2656	60.4545	22.4303	1.43318	0.000664889	0.0092275	BraA07g021490.3C	A07	17556315	17558972	-	1791	-	PF00854:POT family	-
BraA02g043580.3C	42.08	36.6541	82.5397	116.641	103.823	129.062	53.7579	116.509	-1.12571	0.000665287	0.0092275	BraA02g043580.3C	A02	30171274	30172402	-	684	-	PF06232:Embryo-specific protein 3, (ATS3)	-
BraA03g012210.3C	75.744	45.8176	90.5644	24.1688	37.5912	21.2031	70.7087	27.6544	1.34577	0.000665299	0.0092275	BraA03g012210.3C	A03	5218873	5219959	+	924	-	PF04576:Zein-binding	-
BraA09g040580.3C	46.288	66.8937	97.4427	226.977	139.624	106.016	70.2081	157.539	-1.167	0.000667198	0.00924934	BraA09g040580.3C	A09	31678896	31681339	-	1170	-	PF00107:Zinc-binding dehydrogenase|PF08240:Alcohol dehydrogenase GroES-like domain	ADH_N
BraA07g013640.3C	10.52	8.24717	8.02469	39.9311	28.6409	25.8125	8.93062	31.4615	-1.81368	0.000671203	0.00929133	BraA07g013640.3C	A07	12688307	12689508	-	597	-	-	-
BraA08g006750.3C	136.76	136.536	106.614	32.5754	66.2321	78.3593	126.637	59.0556	1.09572	0.000683925	0.00943995	BraA08g006750.3C	A08	5652777	5655070	-	1383	-	-	-
BraA08g016670.3C	641.72	499.412	374.868	117.692	325.79	287.625	505.333	243.702	1.0503	0.00068535	0.00945505	BraA08g016670.3C	A08	13513606	13516746	+	2466	-	PF00931:NB-ARC domain|PF05659:Arabidopsis broad-spectrum mildew resistance protein RPW8	NB-ARC
BraA01g013730.3C	58.912	34.8214	30.9524	8.40655	19.6906	7.37499	41.5619	11.8241	1.80406	0.000688639	0.00948666	BraA01g013730.3C	A01	7271620	7274065	-	1329	-	PF01657:Salt stress response/antifungal	-
BraA03g050890.3C	0	0	0	10.5082	4.47514	9.21874	0	8.06736	-5.40328	0.000692115	0.00952534	BraA03g050890.3C	A03	26187836	26190371	-	1344	-	PF07714:Protein tyrosine kinase|PF01657:Salt stress response/antifungal	Pkinase_Tyr
BraA03g060690.3C	28.404	40.3195	107.76	423.48	192.431	218.484	58.8279	278.132	-2.24385	0.000692964	0.00952784	BraA03g060690.3C	A03	32347662	32348510	-	609	-	-	-
BraA03g005880.3C	153.592	162.194	96.2963	25.2196	76.0774	70.0624	137.361	57.1198	1.2614	0.000696964	0.009569	BraA03g005880.3C	A03	2582900	2586054	+	1455	-	PF07690:Major Facilitator Superfamily	MFS_1
BraA07g024750.3C	22.092	13.7453	9.17108	0	0.895028	2.76562	15.0028	1.22022	3.58364	0.0007007	0.00961566	BraA07g024750.3C	A07	19311496	19312269	-	564	-	PF10604:Polyketide cyclase / dehydrase and lipid transport	-
BraA02g026980.3C	65.224	50.3994	58.4656	14.7115	33.116	18.4375	58.0297	22.0883	1.38296	0.000712917	0.0097534	BraA02g026980.3C	A02	16401448	16404664	+	1845	-	PF00644:Poly(ADP-ribose) polymerase catalytic domain|PF02877:Poly(ADP-ribose) polymerase, regulatory domain|PF05406:WGR domain|PF02037:SAP domain	WGR
BraA02g007930.3C	164.112	286.818	480.335	807.029	613.094	486.75	310.422	635.624	-1.03494	0.000716324	0.00977833	BraA02g007930.3C	A02	3744374	3746435	+	1839	-	PF00403:Heavy-metal-associated domain	HMA
BraA09g023700.3C	2.104	4.58176	0	43.0836	14.3205	8.29687	2.22859	21.9003	-3.23368	0.000719366	0.00981048	BraA09g023700.3C	A09	15852196	15853455	-	1260	-	-	-
BraA02g044760.3C	1.052	0	0	6.30491	6.2652	24.8906	0.350667	12.4869	-5.07804	0.00072749	0.00989463	BraA02g044760.3C	A02	30797309	30799224	+	927	-	-	-
BraA03g033060.3C	74.692	66.8937	49.2945	30.4737	24.1658	28.5781	63.6268	27.7392	1.20302	0.000736368	0.00997792	BraA03g033060.3C	A03	16390899	16393705	-	1899	-	PF00201:UDP-glucoronosyl and UDP-glucosyl transferase|PF03033:Glycosyltransferase family 28 N-terminal domain	UDPGT
BraA05g026300.3C	35.768	43.9849	65.3439	166.029	64.442	118.922	48.3656	116.464	-1.26907	0.00073654	0.00997792	BraA05g026300.3C	A05	19833635	19834846	+	1212	-	PF00069:Protein kinase domain	Pkinase
BraA08g023420.3C	104.148	77.8899	24.0741	5.25409	16.1105	30.4218	68.704	17.2621	1.98631	0.000740831	0.0100313	BraA08g023420.3C	A08	17314826	17315125	+	300	-	-	-
BraA10g030300.3C	11.572	15.578	28.6596	53.5917	45.6464	53.4687	18.6032	50.9023	-1.46356	0.000745049	0.0100693	BraA10g030300.3C	A10	19168868	19171398	-	1392	-	PF00743:Flavin-binding monooxygenase-like	FMO-like
BraA07g003100.3C	77.848	66.8937	50.4409	15.7623	37.5912	22.125	65.0609	25.1595	1.36344	0.000753571	0.010164	BraA07g003100.3C	A07	2360490	2366125	+	3540	-	PF02518:Histidine kinase-, DNA gyrase B-, and HSP90-like ATPase|PF00072:Response regulator receiver domain|PF00512:His Kinase A (phospho-acceptor) domain	HATPase_c
BraA07g040460.3C	287.196	299.647	213.228	54.6426	172.74	141.969	266.69	123.117	1.112	0.000753841	0.010164	BraA07g040460.3C	A07	27465136	27465441	-	195	-	-	-
BraA02g012640.3C	28.404	39.4031	52.7337	94.5737	84.1327	77.4374	40.1803	85.3813	-1.09077	0.000757103	0.0102032	BraA02g012640.3C	A02	6325391	6329961	+	2886	-	PF07714:Protein tyrosine kinase	Pkinase_Tyr
BraA03g030000.3C	58.912	48.5667	48.1482	13.6606	28.6409	6.45312	51.8756	16.2516	1.6682	0.000777695	0.0104265	BraA03g030000.3C	A03	15097790	15100939	-	2994	-	PF08372:Plant phosphoribosyltransferase C-terminal|PF00168:C2 domain	C2
BraA08g009620.3C	24.196	25.6579	44.709	122.946	74.2874	49.7812	31.521	82.3381	-1.38919	0.000779607	0.0104472	BraA08g009620.3C	A08	8513902	8515440	+	1539	-	PF03016:Exostosin family	-
BraA05g034120.3C	31.56	50.3994	22.9277	9.45737	10.7403	0	34.9624	6.73257	2.38659	0.000787083	0.0105276	BraA05g034120.3C	A05	24406681	24408632	-	828	-	PF02365:No apical meristem (NAM) protein	NAM
BraA09g023260.3C	10.52	12.8289	8.02469	68.3032	20.5857	31.3437	10.4579	40.0775	-1.92314	0.000789494	0.0105468	BraA09g023260.3C	A09	15405278	15405892	-	615	-	PF04043:Plant invertase/pectin methylesterase inhibitor	-
BraA06g037890.3C	30.508	52.2321	36.6843	18.9147	8.95028	10.1406	39.8081	12.6685	1.66906	0.000790372	0.0105469	BraA06g037890.3C	A06	25260916	25261125	+	210	-	-	-
BraA07g038800.3C	42.08	68.7264	37.8307	109.285	90.3979	108.781	49.5457	102.821	-1.04284	0.000791962	0.0105632	BraA07g038800.3C	A07	26627270	26630905	-	2469	-	-	-
BraA05g039060.3C	16.832	32.0723	12.6102	42.0327	55.4918	79.2812	20.5049	58.9352	-1.50923	0.000795094	0.0106	BraA05g039060.3C	A05	26670274	26673238	+	1677	-	PF00999:Sodium/hydrogen exchanger family	Na_H_Exchanger
BraA10g029570.3C	12.624	39.4031	49.2945	79.8622	87.7128	93.1093	33.7739	86.8948	-1.36599	0.000801981	0.0106669	BraA10g029570.3C	A10	18852350	18854926	+	2142	-	-	-
BraA06g044540.3C	16.832	6.41446	9.17108	55.6934	29.5359	29.5	10.8058	38.2431	-1.82667	0.000807266	0.0107322	BraA06g044540.3C	A06	28952034	28953637	+	1413	-	PF00067:Cytochrome P450	p450
BraA01g007420.3C	10.52	32.0723	25.2205	60.9475	78.7625	47.9375	22.6043	62.5491	-1.46239	0.000811978	0.0107798	BraA01g007420.3C	A01	3556307	3557350	+	849	-	PF00722:Glycosyl hydrolases family 16|PF06955:Xyloglucan endo-transglycosylase (XET) C-terminus	-
BraA01g015970.3C	11.572	13.7453	5.73192	43.0836	26.8508	35.9531	10.3497	35.2958	-1.75003	0.000818999	0.0108528	BraA01g015970.3C	A01	8462465	8465033	+	1866	-	PF07731:Multicopper oxidase|PF07732:Multicopper oxidase|PF00394:Multicopper oxidase	-
BraA07g019420.3C	31.56	12.8289	17.1958	2.10164	5.37017	2.76562	20.5282	3.41248	2.56945	0.000819977	0.0108582	BraA07g019420.3C	A07	16394778	16396248	-	1080	-	PF03492:SAM dependent carboxyl methyltransferase	-
BraA01g036950.3C	25.248	19.2434	25.2205	63.0491	52.8067	49.7812	23.2373	55.2123	-1.25242	0.000820737	0.0108607	BraA01g036950.3C	A01	25127141	25128193	-	1053	-	PF03634:TCP family transcription factor	TCP
BraA09g039220.3C	57.86	34.8214	37.8307	11.559	21.4807	6.45312	43.504	13.1643	1.71793	0.000831607	0.0109791	BraA09g039220.3C	A09	30793483	30794637	+	1155	-	PF00413:Matrixin|PF01471:Putative peptidoglycan binding domain	PG_binding_1
BraA08g015710.3C	0	0	0	8.40655	2.68508	13.8281	0	8.30658	-5.44768	0.000839169	0.0110687	BraA08g015710.3C	A08	12891929	12892243	-	315	-	PF02519:Auxin responsive protein	Auxin_inducible
BraA07g037810.3C	96.784	57.7302	48.1482	2.10164	32.221	17.5156	67.5541	17.2794	1.95328	0.000848579	0.011167	BraA07g037810.3C	A07	26158597	26160688	-	1053	-	PF02485:Core-2/I-Branching enzyme	-
BraA06g024680.3C	2684.7	3180.66	1797.53	358.329	813.581	1146.81	2554.3	772.907	1.72439	0.000849275	0.011171	BraA06g024680.3C	A06	17127662	17130124	-	858	-	PF03083:Sugar efflux transporter for intercellular exchange	-
BraA10g021180.3C	8.416	13.7453	8.02469	39.9311	33.116	27.6562	10.062	33.5678	-1.72147	0.000850847	0.0111865	BraA10g021180.3C	A10	15190179	15191876	-	1698	-	-	-
BraA10g033780.3C	23.144	21.9924	33.2452	66.2016	68.9172	48.8593	26.1272	61.326	-1.23815	0.000851254	0.0111867	BraA10g033780.3C	A10	20707875	20709389	-	1086	-	PF00481:Protein phosphatase 2C	PP2C
BraA09g060000.3C	50.496	67.81	110.053	179.69	119.934	165.015	76.1197	154.88	-1.02847	0.000852213	0.0111878	BraA09g060000.3C	A09	42153062	42154171	+	807	-	PF01182:Glucosamine-6-phosphate isomerases/6-phosphogluconolactonase	-
BraA08g031790.3C	2.104	3.66541	3.43915	18.9147	12.5304	24.8906	3.06952	18.7786	-2.60751	0.000852513	0.0111878	BraA08g031790.3C	A08	21257725	21259678	-	615	-	-	-
BraA08g031970.3C	1.052	0	4.58554	23.118	10.7403	17.5156	1.87918	17.1247	-3.26298	0.000857745	0.0112461	BraA08g031970.3C	A08	21363716	21366030	+	1596	-	PF00295:Glycosyl hydrolases family 28	-
BraA03g014960.3C	23.144	19.2434	3.43915	2.10164	0	0.921874	15.2755	1.00784	3.983	0.000859823	0.011263	BraA03g014960.3C	A03	6678529	6678762	-	234	-	-	-
BraA02g018710.3C	15.78	39.4031	29.806	8.40655	7.16023	5.53124	28.3297	7.03267	2.01927	0.000866286	0.0113404	BraA02g018710.3C	A02	10566894	10568005	-	897	-	PF03634:TCP family transcription factor	TCP
BraA06g026750.3C	59.964	34.8214	29.806	6.30491	20.5857	6.45312	41.5305	11.1146	1.8892	0.00086653	0.0113404	BraA06g026750.3C	A06	18762576	18763953	+	924	-	PF00149:Calcineurin-like phosphoesterase	Metallophos
BraA08g032700.3C	760.596	901.69	488.36	69.354	293.569	94.953	716.882	152.625	2.23096	0.000871278	0.0113921	BraA08g032700.3C	A08	21674361	21674801	-	441	-	PF04398:Protein of unknown function, DUF538	-
BraA04g023510.3C	156.748	151.198	98.5891	42.0327	95.768	35.9531	135.512	57.918	1.22363	0.000900375	0.0117403	BraA04g023510.3C	A04	17290273	17293255	-	2259	-	PF13855:Leucine rich repeat	-
BraA05g016640.3C	0	4.58176	2.29277	23.118	17.0055	13.8281	2.29151	17.9839	-2.93123	0.000902027	0.0117564	BraA05g016640.3C	A05	9900570	9906824	-	2463	-	PF04043:Plant invertase/pectin methylesterase inhibitor|PF01095:Pectinesterase	-
BraA03g061040.3C	5.26	8.24717	16.0494	57.795	26.8508	26.7343	9.85218	37.1267	-1.92285	0.000905125	0.0117807	BraA03g061040.3C	A03	32605052	32607504	+	1671	-	PF00847:AP2 domain	AP2
BraA04g020830.3C	81.004	57.7302	42.4162	31.5246	17.9006	22.125	60.3835	23.85	1.34913	0.000916011	0.0118844	BraA04g020830.3C	A04	15679745	15683656	-	2748	-	PF00497:Bacterial extracellular solute-binding proteins, family 3|PF00060:Ligand-gated ion channel|PF01094:Receptor family ligand binding region	ANF_receptor
BraA03g031910.3C	70.484	60.4792	35.5379	10.5082	28.6409	18.4375	55.5004	19.1955	1.52415	0.000918387	0.0119044	BraA03g031910.3C	A03	15855295	15858685	+	1203	-	PF00291:Pyridoxal-phosphate dependent enzyme|PF01282:Ribosomal protein S24e	PALP
BraA06g039650.3C	67.328	74.2245	66.4903	238.536	132.464	87.578	69.3476	152.859	-1.13627	0.000922411	0.0119488	BraA06g039650.3C	A06	26375936	26378628	+	2223	-	PF07714:Protein tyrosine kinase|PF13855:Leucine rich repeat	Pkinase_Tyr
BraA07g020040.3C	59.964	60.4792	107.76	136.606	195.116	124.453	76.0678	152.059	-1.00636	0.000923447	0.0119537	BraA07g020040.3C	A07	16741640	16743278	-	1071	-	PF00892:EamA-like transporter family	DUF6
BraA07g036810.3C	374.512	383.951	314.109	81.9638	281.039	135.515	357.524	166.173	1.10275	0.000926953	0.0119828	BraA07g036810.3C	A07	25720874	25721843	-	531	-	PF00226:DnaJ domain	DnaJ
BraA03g035330.3C	61.016	170.441	16.0494	13.6606	27.7459	18.4375	82.5023	19.948	2.04899	0.000927547	0.011985	BraA03g035330.3C	A03	17428017	17431728	-	2064	-	PF01740:STAS domain|PF00916:Sulfate permease family	Sulfate_transp
BraA09g038860.3C	17.884	19.2434	56.1728	86.1671	76.0774	82.0468	31.1001	81.4304	-1.40239	0.000929464	0.0119935	BraA09g038860.3C	A09	30561779	30562940	+	288	-	-	-
BraA02g012960.3C	15.78	11.9126	10.3175	0	1.79006	0	12.67	0.596686	4.33999	0.000935557	0.0120608	BraA02g012960.3C	A02	6570360	6571340	-	981	-	PF13912:C2H2-type zinc finger	-
BraA02g002160.3C	29.456	62.3119	33.2452	98.7769	85.0277	92.1874	41.671	91.9973	-1.13083	0.000935952	0.0120608	BraA02g002160.3C	A02	1082097	1086252	-	1968	-	-	-
BraA05g002050.3C	64.172	52.2321	147.884	234.333	198.696	152.109	88.0959	195.046	-1.15311	0.00094323	0.0121382	BraA05g002050.3C	A05	1173187	1174580	-	948	-	PF00646:F-box domain	F-box
BraA04g014950.3C	67.328	45.8176	65.3439	17.8639	24.1658	31.3437	59.4965	24.4578	1.27347	0.00094483	0.0121423	BraA04g014950.3C	A04	11532763	11534160	+	1398	-	PF02458:Transferase family	-
BraA04g010460.3C	1813.65	1210.5	809.347	346.77	617.57	268.265	1277.83	410.868	1.63679	0.000953723	0.0122346	BraA04g010460.3C	A04	8265796	8268190	-	1071	-	PF00120:Glutamine synthetase, catalytic domain|PF03951:Glutamine synthetase, beta-Grasp domain	-
BraA08g026020.3C	246.168	329.887	154.762	70.4048	123.514	156.719	243.606	116.879	1.05895	0.000960812	0.0123089	BraA08g026020.3C	A08	18657443	18658723	-	1281	-	PF01344:Kelch motif	Kelch_1
BraA03g005390.3C	16.832	27.4906	28.6596	87.2179	48.3315	50.7031	24.3274	62.0842	-1.34712	0.000966616	0.0123777	BraA03g005390.3C	A03	2339108	2342929	-	2271	-	PF06974:Protein of unknown function (DUF1298)	-
BraA09g038970.3C	29.456	32.0723	53.8801	100.879	79.6575	70.9843	38.4695	83.8401	-1.13003	0.000977027	0.0124848	BraA09g038970.3C	A09	30647764	30650124	+	1944	-	PF01762:Galactosyltransferase|PF00337:Galactoside-binding lectin	Galactosyl_T
BraA05g012870.3C	67.328	144.784	129.541	52.5409	62.652	43.3281	113.884	52.8403	1.10858	0.000977166	0.0124848	BraA05g012870.3C	A05	7023185	7028485	+	957	-	PF00232:Glycosyl hydrolase family 1	Glyco_hydro_1
BraA02g019120.3C	85.212	61.3956	71.0758	27.3213	40.2763	33.1875	72.5611	33.595	1.10449	0.000978393	0.0124893	BraA02g019120.3C	A02	10840403	10842253	-	900	-	PF03106:WRKY DNA -binding domain	WRKY
BraA03g015770.3C	22.092	41.2358	66.4903	93.5229	93.978	109.703	43.2727	99.0679	-1.20134	0.000981026	0.0125096	BraA03g015770.3C	A03	7204190	7205686	+	894	-	PF00010:Helix-loop-helix DNA-binding domain	HLH
BraA04g024580.3C	124.136	92.5515	51.5873	17.8639	26.8508	53.4687	89.425	32.7278	1.44675	0.00098943	0.0125799	BraA04g024580.3C	A04	17835108	17837196	+	1590	-	PF06813:Nodulin-like|PF07690:Major Facilitator Superfamily	MFS_1
BraA09g013280.3C	12.624	10.0799	16.0494	58.8458	40.2763	23.9687	12.9178	41.0303	-1.67239	0.00100876	0.0127839	BraA09g013280.3C	A09	7821182	7824280	+	1791	-	PF14215:bHLH-MYC and R2R3-MYB transcription factors N-terminal|PF00010:Helix-loop-helix DNA-binding domain	HLH
novel.152	43.132	41.2358	36.6843	0	18.7956	4.60937	40.3507	7.80166	2.34718	0.00100948	0.0127839	-	A01	24929186	24930176	-	878	-	-	-
BraA07g035040.3C	29.456	18.327	9.17108	0	5.37017	0.921874	18.9847	2.09735	3.13706	0.00100954	0.0127839	BraA07g035040.3C	A07	24788848	24789984	+	1137	-	PF00413:Matrixin|PF01471:Putative peptidoglycan binding domain	PG_binding_1
BraA03g046440.3C	14.728	14.6616	12.6102	46.236	24.1658	58.0781	14	42.8266	-1.6087	0.00101088	0.0127952	BraA03g046440.3C	A03	23507803	23508366	+	564	-	PF03657:Uncharacterised protein family (UPF0113)	-
novel.358	36.82	40.3195	16.0494	5.25409	6.2652	11.9844	31.063	7.83455	1.98619	0.00101647	0.0128375	-	A03	7984677	7985756	+	488	-	-	-
BraA06g026760.3C	1391.8	975.915	752.028	191.249	528.962	218.484	1039.91	312.898	1.73221	0.00102596	0.0129173	BraA06g026760.3C	A06	18768174	18769633	+	1149	-	PF00149:Calcineurin-like phosphoesterase	Metallophos
BraA03g042460.3C	9.468	16.4943	21.7813	69.354	31.326	43.3281	15.9145	48.0027	-1.59269	0.00103088	0.0129564	BraA03g042460.3C	A03	21324706	21326124	-	525	-	PF14368:Probable lipid transfer	-
BraA09g055740.3C	115.72	86.1371	65.3439	36.7787	42.9614	47.9375	89.067	42.5592	1.06454	0.00104081	0.0130467	BraA09g055740.3C	A09	40140909	40142394	-	819	-	PF00810:ER lumen protein retaining receptor	ER_lumen_recept
BraA10g014680.3C	26.3	35.7377	22.9277	12.6098	4.47514	4.60937	28.3218	7.23145	1.99612	0.00104196	0.0130554	BraA10g014680.3C	A10	11725861	11727224	+	591	-	-	-
BraA07g040180.3C	32.612	32.9887	16.0494	102.98	46.5415	64.5312	27.2167	71.351	-1.37813	0.00104245	0.0130558	BraA07g040180.3C	A07	27292409	27294068	-	942	-	PF00069:Protein kinase domain	Pkinase
BraA05g007850.3C	7.364	7.33082	12.6102	25.2196	32.221	34.1093	9.10168	30.5167	-1.76091	0.00105462	0.0131793	BraA05g007850.3C	A05	4011299	4015826	+	1860	-	PF12076:WAX2 C-terminal domain|PF04116:Fatty acid hydroxylase superfamily	-
BraA07g015350.3C	30.508	9.16352	17.1958	0	3.58011	3.6875	18.9558	2.42254	2.92859	0.00106755	0.0133001	BraA07g015350.3C	A07	13812194	13813470	+	1110	-	PF08100:Dimerisation domain|PF00891:O-methyltransferase	-
BraA03g054450.3C	18.936	47.6503	57.3192	224.875	79.6575	64.5312	41.3018	123.021	-1.57274	0.00107296	0.0133559	BraA03g054450.3C	A03	28264479	28267892	+	1347	-	PF00155:Aminotransferase class I and II	Aminotran_1_2
BraA03g048030.3C	35.768	26.5742	37.8307	79.8622	56.3868	80.203	33.391	72.1507	-1.11616	0.00108411	0.0134711	BraA03g048030.3C	A03	24317002	24322147	+	3744	-	PF00005:ABC transporter|PF00664:ABC transporter transmembrane region	ABC_membrane
BraA08g026820.3C	76.796	102.631	56.1728	19.9656	43.8564	35.0312	78.5334	32.9511	1.24972	0.00108667	0.013497	BraA08g026820.3C	A08	19058749	19060907	-	1176	-	PF00107:Zinc-binding dehydrogenase|PF08240:Alcohol dehydrogenase GroES-like domain	ADH_N
BraA07g012610.3C	15.78	31.156	35.5379	86.1671	57.2818	58.0781	27.4913	67.1757	-1.28722	0.00109412	0.0135671	BraA07g012610.3C	A07	12012249	12015243	-	1851	-	PF07058:Microtubule-associated protein 70	-
BraA03g059990.3C	12.624	13.7453	43.5626	93.5229	40.2763	82.0468	23.3106	71.9486	-1.63846	0.001096	0.0135834	BraA03g059990.3C	A03	31919618	31923650	-	1386	-	PF00067:Cytochrome P450	p450
BraA05g002230.3C	69.432	65.061	88.2716	231.18	128.884	102.328	74.2549	154.131	-1.05343	0.00109745	0.0135954	BraA05g002230.3C	A05	1290357	1291371	-	534	-	PF06232:Embryo-specific protein 3, (ATS3)	-
BraA03g022660.3C	61.016	73.3082	67.6367	22.0672	39.3812	29.5	67.3203	30.3161	1.14507	0.00111218	0.0137231	BraA03g022660.3C	A03	10922392	10922901	-	510	-	PF13499:EF-hand domain pair	-
BraA03g012780.3C	51.548	47.6503	26.3668	8.40655	18.7956	13.8281	41.8551	13.6768	1.60728	0.00111352	0.0137289	BraA03g012780.3C	A03	5506734	5508116	-	639	-	PF00249:Myb-like DNA-binding domain	Myb_DNA-binding
BraA09g043660.3C	37.872	46.734	50.4409	14.7115	18.7956	19.3594	45.0156	17.6221	1.34804	0.00112108	0.0138102	BraA09g043660.3C	A09	33735018	33735647	-	630	-	-	-
BraA08g005140.3C	475.504	525.986	369.136	14.7115	135.149	75.5937	456.875	75.1515	2.6023	0.00112663	0.0138612	BraA08g005140.3C	A08	3872950	3873099	-	150	-	-	-
BraA07g040410.3C	402.916	451.762	276.279	25.2196	118.144	14.75	376.985	52.7045	2.83698	0.00113607	0.0139466	BraA07g040410.3C	A07	27435060	27436139	-	1080	-	PF04554:Extensin-like region	-
BraA03g051090.3C	62.068	43.0685	36.6843	14.7115	23.2707	14.75	47.2736	17.5774	1.42279	0.00113856	0.0139652	BraA03g051090.3C	A03	26291436	26292921	+	747	-	-	-
BraA06g016490.3C	1.052	2.74906	0	25.2196	9.84531	10.1406	1.26702	15.0685	-3.48972	0.00114499	0.0140381	BraA06g016490.3C	A06	9008732	9010326	-	966	-	PF03107:C1 domain	-
BraA07g030260.3C	11.572	22.9088	44.709	118.742	75.1824	43.3281	26.3966	79.0843	-1.58864	0.00114877	0.0140777	BraA07g030260.3C	A07	22152270	22153226	-	957	-	PF03634:TCP family transcription factor	TCP
BraA01g016910.3C	112.564	59.5629	45.8554	15.7623	33.116	32.2656	72.6608	27.048	1.4191	0.00115463	0.0141198	BraA01g016910.3C	A01	8997563	8999289	+	1083	-	PF00320:GATA zinc finger	GATA
BraA08g015250.3C	44.184	30.2396	38.9771	3.15246	17.0055	0	37.8002	6.71933	2.47471	0.00115612	0.0141259	BraA08g015250.3C	A08	12574914	12577739	-	1080	-	PF01657:Salt stress response/antifungal	-
BraA03g046620.3C	1.052	2.74906	17.1958	39.9311	17.0055	57.1562	6.99894	38.0309	-2.47333	0.00115736	0.014135	BraA03g046620.3C	A03	23591231	23591647	+	417	-	-	-
BraA07g024590.3C	39.976	5.49811	9.17108	0	3.58011	0	18.2151	1.19337	3.88012	0.00115944	0.0141484	BraA07g024590.3C	A07	19236861	19238677	+	921	-	-	-
BraA01g013640.3C	99.94	105.38	75.6614	23.118	59.9669	41.4843	93.6606	41.5231	1.16764	0.00116019	0.0141492	BraA01g013640.3C	A01	7193226	7197403	-	825	-	PF08449:UAA transporter family	-
BraA09g015600.3C	19.988	65.9773	77.9541	148.165	108.298	136.437	54.6398	130.967	-1.26124	0.0011605	0.0141492	BraA09g015600.3C	A09	9300628	9301418	+	612	-	PF04043:Plant invertase/pectin methylesterase inhibitor	-
BraA05g014940.3C	28.404	25.6579	17.1958	7.35573	6.2652	3.6875	23.7525	5.76947	2.05251	0.00116364	0.0141753	BraA05g014940.3C	A05	8519263	8523725	+	2805	-	PF00497:Bacterial extracellular solute-binding proteins, family 3|PF01094:Receptor family ligand binding region|PF00060:Ligand-gated ion channel	ANF_receptor
BraA07g022010.3C	1674.78	1285.64	801.323	356.227	649.791	279.328	1253.92	428.449	1.54909	0.00117244	0.01424	BraA07g022010.3C	A07	17834773	17837044	-	2124	-	PF01061:ABC-2 type transporter|PF00005:ABC transporter	ABC2_membrane
BraA07g021160.3C	17.884	22.9088	24.0741	66.2016	46.5415	45.1718	21.6223	52.6383	-1.28054	0.00119098	0.0144344	BraA07g021160.3C	A07	17405033	17407767	-	2157	-	PF00221:Aromatic amino acid lyase	-
BraA08g018500.3C	68.38	43.0685	25.2205	6.30491	22.3757	10.1406	45.5563	12.9404	1.80505	0.0011983	0.014479	BraA08g018500.3C	A08	14636568	14637902	-	1254	-	PF01663:Type I phosphodiesterase / nucleotide pyrophosphatase	-
BraA09g055860.3C	30.508	49.483	57.3192	101.929	75.1824	107.859	45.7701	94.9904	-1.05378	0.00119866	0.014479	BraA09g055860.3C	A09	40181355	40183522	-	1452	-	PF01490:Transmembrane amino acid transporter protein	Aa_trans
BraA05g020670.3C	19.988	51.3157	42.4162	97.7261	73.3923	87.578	37.9066	86.2322	-1.17975	0.00119872	0.014479	BraA05g020670.3C	A05	13592971	13594670	+	1074	-	PF02984:Cyclin, C-terminal domain|PF00134:Cyclin, N-terminal domain	Cyclin_C
BraA08g013060.3C	6.312	10.0799	4.58554	0	0	0	6.99247	0	5.32329	0.00120885	0.0145829	BraA08g013060.3C	A08	11256987	11257850	+	864	-	PF14144:Seed dormancy control	-
novel.1032	5.26	3.66541	5.73192	12.6098	22.3757	34.1093	4.88578	23.0316	-2.25312	0.00120964	0.0145863	-	A06	18808888	18809779	-	739	-	PF05627:Cleavage site for pathogenic type III effector avirulence factor Avr	-
novel.125	13.676	0	2.29277	15.7623	65.3371	26.7343	5.32292	35.9446	-2.77151	0.00121448	0.0146384	-	A01	16361800	16362863	-	748	-	-	-
BraA06g011850.3C	50.496	74.2245	91.7108	14.7115	44.7514	21.2031	72.1438	26.8887	1.41371	0.0012259	0.0147573	BraA06g011850.3C	A06	6373112	6378671	-	1041	-	PF16987:KIX domain	-
novel.1719	10.52	21.0761	5.73192	0	0.895028	0.921874	12.4427	0.605634	4.31927	0.00122827	0.014761	-	Scaffold0682	85657	89605	+	895	-	-	-
BraA01g021150.3C	15.78	32.9887	16.0494	1.05082	5.37017	5.53124	21.606	3.98408	2.42194	0.00123376	0.0148208	BraA01g021150.3C	A01	11497066	11498499	+	1434	-	PF00201:UDP-glucoronosyl and UDP-glucosyl transferase	UDPGT
BraA03g021050.3C	137.812	110.879	99.7355	32.5754	70.7072	65.4531	116.142	56.2452	1.03995	0.00123509	0.0148228	BraA03g021050.3C	A03	10024451	10027326	+	1266	-	PF00651:BTB/POZ domain	BTB
BraA03g020740.3C	43.132	24.7415	30.9524	2.10164	15.2155	0.921874	32.942	6.07966	2.41596	0.00123779	0.0148379	BraA03g020740.3C	A03	9865419	9868704	-	1653	-	PF03094:Mlo family	-
BraA01g043980.3C	23.144	51.3157	26.3668	72.5065	74.2874	84.8124	33.6089	77.2021	-1.18793	0.0012485	0.0149383	BraA01g043980.3C	A01	29106132	29108634	+	834	-	PF08784:Replication protein A C terminal|PF01336:OB-fold nucleic acid binding domain	tRNA_anti
novel.723	95.732	35.7377	52.7337	21.0164	24.1658	23.9687	61.4011	23.0503	1.40895	0.00124879	0.0149383	-	A05	4377819	4383867	+	1705	-	-	-
BraA09g001040.3C	113.616	129.206	204.056	484.427	237.183	201.89	148.959	307.833	-1.04773	0.00125039	0.0149486	BraA09g001040.3C	A09	610423	611118	+	696	-	PF03168:Late embryogenesis abundant protein	-
BraA03g033200.3C	49.444	78.8063	145.591	327.855	151.26	160.406	91.2804	213.174	-1.22558	0.00125069	0.0149486	BraA03g033200.3C	A03	16455438	16458240	-	1701	-	PF07983:X8 domain|PF00332:Glycosyl hydrolases family 17	Glyco_hydro_17
novel.1156	50.496	54.9811	48.1482	16.8131	25.0608	23.0469	51.2084	21.6402	1.23815	0.00126003	0.0150539	-	A07	490493	492799	-	1141	-	-	-
BraA07g027040.3C	21.04	36.6541	24.0741	63.0491	60.8619	61.7656	27.2561	61.8922	-1.17324	0.00126233	0.0150687	BraA07g027040.3C	A07	20481217	20482718	+	939	-	PF03171:2OG-Fe(II) oxygenase superfamily|PF14226:non-haem dioxygenase in morphine synthesis N-terminal	2OG-FeII_Oxy
BraA03g027550.3C	9.468	10.9962	8.02469	36.7787	41.1713	19.3594	9.49631	32.4364	-1.76423	0.00127027	0.0151256	BraA03g027550.3C	A03	13671217	13674751	+	2202	-	PF00009:Elongation factor Tu GTP binding domain|PF11987:Translation-initiation factor 2	GTP_EFTU
BraA02g044500.3C	187.256	203.43	88.2716	39.9311	64.442	103.25	159.653	69.2077	1.20492	0.00128424	0.0152537	BraA02g044500.3C	A02	30653467	30655432	+	1164	-	PF00656:Caspase domain	Peptidase_C14
BraA10g028440.3C	41.028	37.5704	47.0018	21.0164	12.5304	13.8281	41.8667	15.7916	1.41349	0.00128578	0.0152656	BraA10g028440.3C	A10	18396125	18397600	+	1476	-	PF13520:Amino acid permease	-
BraA02g016750.3C	23.144	16.4943	26.3668	2.10164	8.05525	0	22.0017	3.38563	2.67758	0.00128874	0.0152881	BraA02g016750.3C	A02	8932577	8936473	-	1893	-	PF00759:Glycosyl hydrolase family 9	-
BraA03g046680.3C	29.456	59.5629	48.1482	109.285	76.0774	103.25	45.7223	96.2041	-1.06706	0.00130274	0.0154093	BraA03g046680.3C	A03	23633457	23634170	-	534	-	PF00320:GATA zinc finger	GATA
BraA03g012160.3C	81.004	104.464	132.981	28.3721	66.2321	51.6249	106.15	48.743	1.11468	0.00132617	0.015654	BraA03g012160.3C	A03	5207187	5208392	+	639	-	-	-
BraA02g017840.3C	69.432	120.958	183.422	873.23	426.033	251.672	124.604	516.978	-2.05308	0.00132821	0.0156716	BraA02g017840.3C	A02	9910912	9912401	+	1221	-	PF00544:Pectate lyase	-
BraA07g038900.3C	44.184	21.9924	38.9771	15.7623	8.05525	8.29687	35.0512	10.7048	1.71912	0.0013347	0.0157221	BraA07g038900.3C	A07	26679682	26681106	+	939	-	PF05368:NmrA-like family	NmrA
BraA09g052240.3C	57.86	60.4792	95.1499	24.1688	35.8011	35.0312	71.1631	31.6671	1.15909	0.00134191	0.0157744	BraA09g052240.3C	A09	38179983	38180294	+	312	-	PF00462:Glutaredoxin	-
BraA03g023460.3C	5.26	16.4943	8.02469	1.05082	0	0	9.92634	0.350273	4.8681	0.00134253	0.0157753	BraA03g023460.3C	A03	11247959	11249634	-	633	-	PF03106:WRKY DNA -binding domain	WRKY
novel.1074	88.368	76.9736	57.3192	29.4229	41.1713	35.0312	74.2203	35.2085	1.07421	0.00136549	0.0159924	-	A07	2498929	2500409	+	1167	-	-	-
BraA09g027880.3C	31.56	54.0648	51.5873	21.0164	17.9006	12.9062	45.7374	17.2744	1.41058	0.00136799	0.0160151	BraA09g027880.3C	A09	19039791	19043196	+	2043	-	PF00069:Protein kinase domain	Pkinase
BraA08g032010.3C	16.832	103.548	38.9771	207.011	127.094	119.844	53.119	151.316	-1.50076	0.00138043	0.016101	BraA08g032010.3C	A08	21386650	21388501	+	954	-	PF06955:Xyloglucan endo-transglycosylase (XET) C-terminus|PF00722:Glycosyl hydrolases family 16	-
BraA03g014480.3C	110.46	115.46	85.9788	24.1688	48.3315	68.2187	103.966	46.9063	1.14338	0.00138736	0.0161491	BraA03g014480.3C	A03	6393364	6395151	-	810	-	PF06203:CCT motif	CCT
BraA09g064440.3C	2.104	2.74906	2.29277	14.7115	17.0055	14.75	2.38194	15.489	-2.69457	0.00140357	0.0163178	BraA09g064440.3C	A09	44204622	44207552	+	1251	-	PF00650:CRAL/TRIO domain	-
BraA07g027740.3C	425.008	495.746	1108.55	2531.42	1577.04	1747.87	676.436	1952.11	-1.52936	0.00141051	0.0163851	BraA07g027740.3C	A07	20885735	20888003	+	1161	-	PF00892:EamA-like transporter family	DUF6
BraA02g017770.3C	33.664	45.8176	42.4162	69.354	72.4973	112.469	40.6326	84.7733	-1.06059	0.00141545	0.0164342	BraA02g017770.3C	A02	9854790	9858982	-	1887	-	PF04042:DNA polymerase alpha/epsilon subunit B	-
BraA03g048930.3C	0	0	0	13.6606	6.2652	2.76562	0	7.56382	-5.30719	0.00141651	0.0164347	BraA03g048930.3C	A03	24895579	24896817	+	759	-	PF02535:ZIP Zinc transporter	-
BraA01g014300.3C	17.884	29.3233	22.9277	4.20327	8.95028	2.76562	23.3783	5.30639	2.1319	0.00142007	0.0164559	BraA01g014300.3C	A01	7590698	7591417	+	720	-	PF03168:Late embryogenesis abundant protein	-
BraA03g011150.3C	90.472	142.035	47.0018	17.8639	34.9061	50.7031	93.1694	34.491	1.43248	0.00143436	0.0166012	BraA03g011150.3C	A03	4812469	4813397	+	729	-	PF00249:Myb-like DNA-binding domain	Myb_DNA-binding
BraA02g018570.3C	10.52	12.8289	17.1958	56.7442	38.4862	25.8125	13.5149	40.3476	-1.57928	0.00145262	0.0167516	BraA02g018570.3C	A02	10449272	10449703	-	360	-	PF04839:Plastid and cyanobacterial ribosomal protein (PSRP-3 / Ycf65)	-
BraA10g003440.3C	31.56	10.0799	17.1958	1.05082	6.2652	0.921874	19.6119	2.74596	2.80574	0.00146939	0.0169039	BraA10g003440.3C	A10	1787998	1789023	-	1026	-	PF08488:Wall-associated kinase|PF13947:Wall-associated receptor kinase galacturonan-binding	-
BraA03g023210.3C	24.196	16.4943	49.2945	90.3704	47.4365	98.6405	29.995	78.8158	-1.40536	0.00147027	0.0169073	BraA03g023210.3C	A03	11146925	11147338	+	414	-	-	-
BraA08g020490.3C	35.768	25.6579	43.5626	89.3196	62.652	70.9843	34.9962	74.3186	-1.09282	0.00147917	0.016989	BraA08g020490.3C	A08	15686287	15689874	+	2460	-	PF00183:Hsp90 protein|PF02518:Histidine kinase-, DNA gyrase B-, and HSP90-like ATPase	HATPase_c
BraA09g039070.3C	9.468	15.578	10.3175	0	0	1.84375	11.7878	0.614583	4.23003	0.00148109	0.0170042	BraA09g039070.3C	A09	30703388	30703708	+	321	-	-	-
BraA09g061520.3C	3.156	16.4943	24.0741	66.2016	35.8011	46.0937	14.5748	49.3655	-1.76297	0.00149618	0.0171567	BraA09g061520.3C	A09	42907600	42911060	-	1404	-	PF03080:Neprosin|PF14365:Neprosin activation peptide	-
BraA02g005160.3C	77.848	70.5591	60.7584	5.25409	35.8011	29.5	69.7218	23.5184	1.55614	0.00150945	0.0172807	BraA02g005160.3C	A02	2476508	2478719	+	1719	-	-	-
BraA06g004610.3C	127.292	87.0534	83.6861	25.2196	62.652	47.0156	99.3438	44.9624	1.13635	0.00151062	0.0172807	BraA06g004610.3C	A06	2712231	2712788	+	477	-	PF03061:Thioesterase superfamily	4HBT
BraA07g030200.3C	33.664	63.2283	55.0265	11.559	23.2707	22.125	50.6396	18.9849	1.40846	0.00151545	0.0173151	BraA07g030200.3C	A07	22105756	22108755	-	945	-	PF00854:POT family	-
BraA08g034670.3C	150.436	223.59	63.0511	27.3213	71.6023	69.1406	145.692	56.0214	1.37761	0.00152068	0.017361	BraA08g034670.3C	A08	22444713	22445842	+	885	-	-	-
BraA04g031090.3C	189.36	76.0572	128.395	2.10164	23.2707	0.921874	131.271	8.76475	3.89768	0.00152546	0.0173946	BraA04g031090.3C	A04	21218491	21221708	-	1233	-	PF00232:Glycosyl hydrolase family 1	Glyco_hydro_1
BraA08g018240.3C	5.26	21.9924	47.0018	1.05082	7.16023	1.84375	24.7514	3.3516	2.85701	0.00152974	0.0174202	BraA08g018240.3C	A08	14519544	14521991	+	1053	-	PF00657:GDSL-like Lipase/Acylhydrolase	Lipase_GDSL
BraA05g002720.3C	22.092	16.4943	49.2945	110.336	67.1271	54.3906	29.2936	77.2845	-1.41009	0.00155518	0.01767	BraA05g002720.3C	A05	1497805	1499787	+	1110	-	PF03110:SBP domain	SBP
BraA03g021190.3C	29.456	49.483	49.2945	88.2688	97.5581	73.7499	42.7445	86.5256	-1.01634	0.00156326	0.0177169	BraA03g021190.3C	A03	10111154	10113087	+	1365	-	PF01490:Transmembrane amino acid transporter protein	Aa_trans
BraA06g010190.3C	2030.36	1877.61	1274.78	311.042	916.509	610.281	1727.58	612.611	1.4954	0.00158365	0.0178965	BraA06g010190.3C	A06	5535586	5538225	+	1782	-	PF03124:EXS family|PF03105:SPX domain	SPX
BraA01g013900.3C	126.24	116.377	44.709	11.559	54.5967	30.4218	95.7752	32.1925	1.5673	0.00158787	0.01792	BraA01g013900.3C	A01	7349737	7352295	-	1788	-	PF07714:Protein tyrosine kinase|PF01657:Salt stress response/antifungal	Pkinase_Tyr
BraA03g020670.3C	70.484	46.734	44.709	29.4229	21.4807	12.9062	53.9757	21.2699	1.35087	0.00158891	0.0179248	BraA03g020670.3C	A03	9814300	9815837	+	981	-	-	-
BraA08g024070.3C	68.38	66.8937	49.2945	24.1688	24.1658	35.0312	61.5227	27.7886	1.14724	0.00159467	0.0179683	BraA08g024070.3C	A08	17644428	17644955	+	528	-	PF02701:Dof domain, zinc finger	zf-Dof
BraA01g034660.3C	2.104	2.74906	3.43915	15.7623	17.9006	14.75	2.76407	16.1376	-2.5523	0.00159885	0.0179942	BraA01g034660.3C	A01	23733808	23735703	-	1674	-	PF00854:POT family	-
BraA03g018400.3C	51.548	30.2396	19.4885	2.10164	14.3205	0	33.7587	5.47403	2.60666	0.0016003	0.0179963	BraA03g018400.3C	A03	8629001	8630613	-	804	-	PF00187:Chitin recognition protein|PF00182:Chitinase class I	-
BraA02g039990.3C	1.052	0.916352	1.14638	12.6098	9.84531	13.8281	1.03825	12.0944	-3.55007	0.0016054	0.0180394	BraA02g039990.3C	A02	27789006	27790070	-	1065	-	-	-
BraA04g022050.3C	75.744	87.9698	64.1975	24.1688	41.1713	42.4062	75.9704	35.9154	1.0771	0.00161251	0.0180895	BraA04g022050.3C	A04	16390623	16391204	-	582	-	PF14226:non-haem dioxygenase in morphine synthesis N-terminal	-
BraA02g007410.3C	37.872	45.8176	27.5132	65.1508	70.7072	101.406	37.0676	79.088	-1.08706	0.00161443	0.0180981	BraA02g007410.3C	A02	3497434	3497712	-	279	-	-	-
BraA02g019300.3C	56.808	55.8975	32.0988	11.559	9.84531	27.6562	48.2681	16.3535	1.56087	0.00161733	0.0181175	BraA02g019300.3C	A02	10996143	10998645	+	1860	-	PF07891:Protein of unknown function (DUF1666)	-
BraA06g009510.3C	213.556	346.381	517.019	1477.45	786.73	794.655	358.986	1019.61	-1.50621	0.00161776	0.0181175	BraA06g009510.3C	A06	5206334	5207793	-	429	-	-	-
novel.1072	5.26	6.41446	5.73192	31.5246	25.0608	14.75	5.80213	23.7784	-2.02784	0.00162735	0.0182	-	A07	2096442	2096830	+	287	-	PF03004:Plant transposase (Ptta/En/Spm family)	-
BraA01g013520.3C	214.608	145.7	167.372	27.3213	127.989	61.7656	175.893	72.3586	1.27557	0.00164999	0.01841	BraA01g013520.3C	A01	7085318	7090383	+	2025	-	PF01657:Salt stress response/antifungal|PF07714:Protein tyrosine kinase	Pkinase_Tyr
BraA10g021670.3C	0	5.49811	9.17108	18.9147	21.4807	35.0312	4.88973	25.1422	-2.37607	0.00165069	0.0184105	BraA10g021670.3C	A10	15460337	15461068	+	732	-	PF13456:Reverse transcriptase-like	-
novel.1477	26.3	21.9924	20.6349	4.20327	8.95028	3.6875	22.9758	5.61368	2.02208	0.00166027	0.0184885	-	A09	11924339	11925075	-	737	-	-	-
BraA03g012920.3C	123.084	115.46	103.175	40.9819	84.1327	45.1718	113.906	56.7621	1.00017	0.00167591	0.0186126	BraA03g012920.3C	A03	5557588	5558218	+	513	-	-	-
BraA10g003590.3C	66.276	104.464	63.0511	25.2196	38.4862	43.3281	77.9304	35.678	1.12646	0.00167638	0.0186126	BraA10g003590.3C	A10	1873543	1876365	+	648	-	PF03162:Tyrosine phosphatase family	-
BraA01g008730.3C	341.9	317.058	764.638	1647.68	1233.35	995.624	474.532	1292.22	-1.44586	0.00168081	0.0186372	BraA01g008730.3C	A01	4288032	4290370	-	1086	-	PF00657:GDSL-like Lipase/Acylhydrolase	Lipase_GDSL
BraA02g009810.3C	12.624	15.578	45.8554	127.149	67.1271	38.7187	24.6858	77.665	-1.66257	0.00168329	0.0186502	BraA02g009810.3C	A02	4668890	4673094	+	1563	-	PF07993:Male sterility protein|PF03015:Male sterility protein	NAD_binding_4
BraA04g001870.3C	36.82	41.2358	34.3915	66.2016	68.9172	91.2655	37.4825	75.4614	-1.00742	0.00169557	0.0187426	BraA04g001870.3C	A04	1154837	1156164	+	687	-	PF03998:Utp11 protein	-
BraA10g033460.3C	103.096	70.5591	51.5873	7.35573	43.8564	23.9687	75.0808	25.0603	1.57298	0.00169979	0.0187747	BraA10g033460.3C	A10	20567701	20569861	-	1323	-	PF01237:Oxysterol-binding protein	-
BraA07g015330.3C	31.56	7.33082	17.1958	0	5.37017	0	18.6955	1.79006	3.33685	0.00170664	0.0188358	BraA07g015330.3C	A07	13804008	13805331	+	1131	-	PF00891:O-methyltransferase|PF08100:Dimerisation domain	-
BraA02g042900.3C	30.508	43.0685	52.7337	168.131	76.9724	60.8437	42.1034	101.982	-1.27431	0.00171573	0.0189215	BraA02g042900.3C	A02	29764622	29766401	-	588	-	PF07983:X8 domain	-
BraA01g000250.3C	19.988	29.3233	25.2205	4.20327	9.84531	5.53124	24.8439	6.52661	1.91726	0.00172325	0.0189824	BraA01g000250.3C	A01	131143	133804	-	720	-	PF00643:B-box zinc finger	zf-B_box
BraA04g025600.3C	4.208	4.58176	11.4638	0	0	0	6.7512	0	5.25937	0.00172526	0.0189971	BraA04g025600.3C	A04	18344297	18344980	+	684	-	PF03168:Late embryogenesis abundant protein	-
BraA02g043040.3C	113.616	101.715	58.4656	36.7787	56.3868	33.1875	91.2656	42.1176	1.11568	0.00173235	0.0190679	BraA02g043040.3C	A02	29830867	29834413	-	2454	-	PF04564:U-box domain|PF00069:Protein kinase domain	Pkinase
BraA05g007160.3C	55.756	20.1597	20.6349	0	11.6354	6.45312	32.1836	6.0295	2.39096	0.00174477	0.019182	BraA05g007160.3C	A05	3646370	3649581	-	1458	-	PF03106:WRKY DNA -binding domain	WRKY
BraA07g041120.3C	126.24	238.252	132.981	39.9311	84.1327	105.094	165.824	76.3858	1.11661	0.00174608	0.019182	BraA07g041120.3C	A07	27793706	27796715	+	1968	-	PF01740:STAS domain|PF00916:Sulfate permease family	Sulfate_transp
BraA01g032150.3C	46.288	87.0534	115.785	199.656	113.669	203.734	83.0421	172.353	-1.05443	0.00175907	0.0193099	BraA01g032150.3C	A01	21959834	21960391	+	558	-	PF05078:Protein of unknown function (DUF679)	-
BraA03g033820.3C	30.508	65.061	35.5379	178.639	76.0774	71.9062	43.7023	108.874	-1.30656	0.0017814	0.0195099	BraA03g033820.3C	A03	16737417	16739704	+	1317	-	PF03283:Pectinacetylesterase	-
BraA07g013230.3C	22.092	32.0723	51.5873	73.5573	60.8619	108.781	35.2505	81.0668	-1.20824	0.00178414	0.0195324	BraA07g013230.3C	A07	12396925	12397960	-	669	-	PF00445:Ribonuclease T2 family	Ribonuclease_T2
BraA09g013070.3C	22.092	41.2358	44.709	72.5065	66.2321	94.953	36.0123	77.8972	-1.11367	0.00178614	0.0195468	BraA09g013070.3C	A09	7671236	7672589	-	486	-	PF03763:Remorin, C-terminal region	-
BraA02g031000.3C	2.104	0	9.17108	26.2705	17.9006	22.125	3.75836	22.0987	-2.61283	0.0017985	0.0196594	BraA02g031000.3C	A02	21142633	21144199	+	822	-	PF03767:HAD superfamily, subfamily IIIB (Acid phosphatase)	-
BraA09g057760.3C	260.896	230.921	264.815	131.352	178.111	47.9375	252.211	119.133	1.08167	0.00180791	0.0197472	BraA09g057760.3C	A09	41048579	41050176	+	903	-	PF09425:Divergent CCT motif|PF06200:tify domain	Zim
BraA08g034130.3C	36.82	25.6579	42.4162	83.0147	54.5967	86.6562	34.9647	74.7559	-1.10256	0.00181468	0.019806	BraA08g034130.3C	A08	22245280	22249811	+	2766	-	-	-
BraA05g016670.3C	8.416	19.2434	13.7566	0	2.68508	1.84375	13.8053	1.50961	3.15286	0.0018228	0.019887	BraA05g016670.3C	A05	9918036	9918986	-	951	-	PF13639:Ring finger domain	-
BraA10g013690.3C	243.012	357.377	619.048	2033.33	998.852	873.937	406.479	1302.04	-1.67975	0.00182978	0.0199327	BraA10g013690.3C	A10	11120865	11122818	-	1281	-	PF02469:Fasciclin domain	-
BraA02g021190.3C	27.352	35.7377	75.6614	163.928	106.508	68.2187	46.2504	112.885	-1.29235	0.00184831	0.0200655	BraA02g021190.3C	A02	12415120	12417060	-	1284	-	PF00271:Helicase conserved C-terminal domain|PF00270:DEAD/DEAH box helicase	DEAD
BraA02g013300.3C	25.248	19.2434	11.4638	1.05082	5.37017	3.6875	18.6517	3.36949	2.44618	0.00186165	0.0201873	BraA02g013300.3C	A02	6711104	6711451	-	348	-	PF14368:Probable lipid transfer	-
BraA09g013870.3C	78.9	59.5629	64.1975	8.40655	43.8564	18.4375	67.5535	23.5668	1.50704	0.00186355	0.0201951	BraA09g013870.3C	A09	8098774	8104069	-	1983	-	PF00501:AMP-binding enzyme	AMP-binding
BraA09g039760.3C	9.468	13.7453	12.6102	30.4737	31.326	40.5625	11.9412	34.1207	-1.51254	0.00186919	0.0202377	BraA09g039760.3C	A09	31118293	31120627	+	1233	-	PF14365:Neprosin activation peptide|PF03080:Neprosin	-
BraA09g060980.3C	39.976	123.708	57.3192	423.48	313.26	141.047	73.6676	292.596	-1.98702	0.00187168	0.0202499	BraA09g060980.3C	A09	42630608	42631209	-	420	-	-	-
BraA05g009340.3C	28.404	17.4107	69.9295	172.334	85.9227	65.4531	38.5814	107.903	-1.49229	0.00187457	0.0202658	BraA05g009340.3C	A05	4973405	4973965	-	561	-	PF04844:Transcriptional repressor, ovate	-
BraA03g029050.3C	807.936	650.61	987.037	112.438	423.348	230.469	815.194	255.418	1.67334	0.00187687	0.0202676	BraA03g029050.3C	A03	14553904	14555022	+	558	-	PF00043:Glutathione S-transferase, C-terminal domain	GST_C
BraA07g024320.3C	47.34	40.3195	61.9048	147.115	93.978	70.9843	49.8548	104.026	-1.06309	0.00188954	0.0203813	BraA07g024320.3C	A07	19101563	19102075	+	513	-	PF00320:GATA zinc finger	GATA
BraA03g034790.3C	79.952	76.0572	52.7337	31.5246	35.8011	34.1093	69.581	33.8117	1.04278	0.00190929	0.0205091	BraA03g034790.3C	A03	17173286	17175694	+	1503	-	PF04646:Protein of unknown function, DUF604	-
BraA02g042560.3C	45.236	29.3233	36.6843	83.0147	65.3371	75.5937	37.0812	74.6485	-1.01216	0.00192848	0.0206918	BraA02g042560.3C	A02	29543733	29544263	-	531	-	PF03634:TCP family transcription factor	TCP
BraA06g015600.3C	27.352	39.4031	41.2698	70.4048	70.7072	75.5937	36.0083	72.2353	-1.00463	0.00193867	0.0207777	BraA06g015600.3C	A06	8456652	8458027	+	822	-	-	-
BraA08g033940.3C	0	0	2.29277	163.928	35.8011	2.76562	0.764256	67.4982	-6.51915	0.00194303	0.0208101	BraA08g033940.3C	A08	22194450	22195912	+	900	-	PF00487:Fatty acid desaturase	-
BraA08g015280.3C	232.492	210.761	149.03	42.0327	107.403	131.828	197.428	93.7547	1.071	0.00194358	0.0208101	BraA08g015280.3C	A08	12583393	12585008	-	1227	-	PF01657:Salt stress response/antifungal|PF07714:Protein tyrosine kinase	Pkinase_Tyr
BraA04g000970.3C	59.964	35.7377	53.8801	6.30491	21.4807	23.9687	49.8606	17.2514	1.51569	0.00197349	0.0210324	BraA04g000970.3C	A04	622942	624696	+	1611	-	PF00067:Cytochrome P450	p450
BraA07g032490.3C	10.52	7.33082	2.29277	0	0	0	6.71453	0	5.2631	0.00197839	0.0210767	BraA07g032490.3C	A07	23439829	23442207	-	1914	-	PF07714:Protein tyrosine kinase|PF14380:Wall-associated receptor kinase C-terminal	Pkinase_Tyr
BraA01g027980.3C	88.368	55.8975	37.8307	17.8639	25.9558	29.5	60.6987	24.4399	1.30903	0.00197954	0.0210811	BraA01g027980.3C	A01	18235764	18238080	+	1125	-	PF14215:bHLH-MYC and R2R3-MYB transcription factors N-terminal	-
BraA08g002150.3C	83.108	81.5553	138.713	43.0836	65.3371	36.875	101.125	48.4319	1.0558	0.00198051	0.0210836	BraA08g002150.3C	A08	1542788	1543024	+	237	-	-	-
BraA08g010260.3C	14.728	11.9126	25.2205	108.234	45.6464	21.2031	17.287	58.3613	-1.76018	0.00199678	0.0212093	BraA08g010260.3C	A08	8998420	9001768	-	1530	-	PF01704:UTP--glucose-1-phosphate uridylyltransferase	-
BraA03g040860.3C	65.224	46.734	16.0494	4.20327	17.9006	11.9844	42.6691	11.3627	1.89894	0.00200443	0.0212668	BraA03g040860.3C	A03	20387691	20392213	+	2157	-	PF00501:AMP-binding enzyme	AMP-binding
BraA02g036960.3C	51.548	31.156	25.2205	5.25409	14.3205	13.8281	35.9748	11.1342	1.6795	0.00202432	0.021438	BraA02g036960.3C	A02	25904801	25906473	-	1422	-	PF13855:Leucine rich repeat	-
BraA06g005710.3C	21.04	29.3233	40.1235	125.047	52.8067	51.6249	30.1622	76.493	-1.34178	0.00204136	0.0215943	BraA06g005710.3C	A06	3343390	3344812	-	924	-	PF00804:Syntaxin|PF05739:SNARE domain	SNARE
BraA06g011630.3C	57.86	55.8975	96.2963	226.977	115.459	101.406	70.0179	147.947	-1.08106	0.00205654	0.0217227	BraA06g011630.3C	A06	6250506	6252628	+	1311	-	PF02984:Cyclin, C-terminal domain|PF00134:Cyclin, N-terminal domain	Cyclin_C
BraA10g010270.3C	11.572	20.1597	9.17108	58.8458	31.326	32.2656	13.6343	40.8125	-1.56117	0.00206738	0.021821	BraA10g010270.3C	A10	8428912	8431969	-	2124	-	PF03999:Microtubule associated protein (MAP65/ASE1 family)	-
BraA01g013950.3C	1.052	3.66541	0	16.8131	8.95028	17.5156	1.57247	14.4263	-3.11796	0.00209517	0.0220248	BraA01g013950.3C	A01	7362798	7364731	-	1191	-	PF14365:Neprosin activation peptide|PF03080:Neprosin	-
BraA06g031920.3C	30.508	22.9088	77.9541	169.182	84.1327	82.9687	43.7903	112.094	-1.36397	0.00210575	0.0221115	BraA06g031920.3C	A06	21958894	21959106	-	213	-	-	-
BraA05g003610.3C	0	0	0	2.10164	6.2652	12.9062	0	7.09102	-5.2257	0.00211713	0.0221877	BraA05g003610.3C	A05	1912291	1913752	-	816	-	PF00561:alpha/beta hydrolase fold	Abhydrolase_1
BraA05g037290.3C	65.224	50.3994	45.8554	3.15246	28.6409	18.4375	53.8263	16.7436	1.66996	0.00212677	0.0222504	BraA05g037290.3C	A05	25750807	25752027	-	1221	-	PF04488:Glycosyltransferase sugar-binding region containing DXD motif|PF04572:Alpha 1,4-glycosyltransferase conserved region	Gly_transf_sug
BraA08g029150.3C	68.38	79.7226	42.4162	5.25409	35.8011	21.2031	63.5063	20.7528	1.60389	0.00212836	0.0222507	BraA08g029150.3C	A08	20149356	20150498	+	837	-	PF06888:Putative Phosphatase	-
novel.952	11.572	29.3233	37.8307	9.45737	6.2652	1.84375	26.242	5.85544	2.17729	0.00214647	0.0224149	-	A06	21277588	21278268	+	502	-	-	-
novel.1391	79.952	128.289	79.1005	60.9475	44.7514	37.7968	95.7806	47.8319	1.0105	0.00214905	0.0224177	-	A09	21142085	21143665	+	1278	-	-	-
BraA09g002820.3C	56.808	46.734	48.1482	18.9147	29.5359	14.75	50.5634	21.0669	1.25849	0.00215365	0.0224575	BraA09g002820.3C	A09	1735007	1736597	-	1503	-	PF00067:Cytochrome P450	p450
BraA03g013030.3C	16.832	18.327	29.806	1.05082	7.16023	5.53124	21.655	4.58076	2.21152	0.00217645	0.0226334	BraA03g013030.3C	A03	5653907	5656205	-	1158	-	PF03492:SAM dependent carboxyl methyltransferase	-
BraA05g040860.3C	4.208	13.7453	17.1958	47.2868	32.221	31.3437	11.7163	36.9505	-1.65725	0.00218265	0.022677	BraA05g040860.3C	A05	27620521	27621700	+	957	-	PF00249:Myb-like DNA-binding domain	Myb_DNA-binding
BraA04g028830.3C	8.416	4.58176	5.73192	0	0	0	6.24323	0	5.15158	0.00219248	0.0227526	BraA04g028830.3C	A04	20079795	20081428	+	855	-	PF03106:WRKY DNA -binding domain	WRKY
BraA03g028900.3C	13.676	11.9126	10.3175	55.6934	18.7956	38.7187	11.9687	37.7359	-1.64936	0.00220017	0.0228009	BraA03g028900.3C	A03	14455836	14457136	-	987	-	-	-
BraA07g032850.3C	5.26	9.16352	6.87831	47.2868	15.2155	22.125	7.10061	28.2091	-1.97491	0.00220557	0.0228485	BraA07g032850.3C	A07	23651535	23652836	-	1065	-	PF03763:Remorin, C-terminal region	-
BraA03g005940.3C	38.924	39.4031	47.0018	154.47	85.9227	50.7031	41.7763	97.032	-1.21392	0.00222286	0.0229942	BraA03g005940.3C	A03	2623160	2625750	-	1461	-	PF12894:Anaphase-promoting complex subunit 4 WD40 domain	-
BraA05g035100.3C	85.212	61.3956	30.9524	17.8639	25.0608	26.7343	59.1867	23.2197	1.34878	0.00222971	0.0230484	BraA05g035100.3C	A05	24818283	24820068	+	1404	-	PF04564:U-box domain	U-box
BraA04g006140.3C	199.88	164.943	159.347	50.4393	140.519	63.6093	174.724	84.856	1.03741	0.00223446	0.0230892	BraA04g006140.3C	A04	4117354	4118393	-	660	-	-	-
BraA09g065580.3C	59.964	62.3119	53.8801	14.7115	21.4807	37.7968	58.7187	24.663	1.24562	0.00225355	0.0232611	BraA09g065580.3C	A09	44748159	44749952	-	996	-	PF00097:Zinc finger, C3HC4 type (RING finger)	zf-C3HC4
BraA04g021930.3C	8.416	26.5742	14.903	54.6426	47.4365	36.875	16.6311	46.318	-1.46177	0.00225583	0.0232679	BraA04g021930.3C	A04	16331298	16333597	+	2229	-	PF04576:Zein-binding	-
novel.465	108.356	20.1597	19.4885	8.40655	15.2155	12.9062	49.3348	12.1761	2.01241	0.00226014	0.0233039	-	A03	159520	161882	-	1755	-	PF00686:Starch binding domain	-
BraA03g020300.3C	105.2	98.966	67.6367	19.9656	48.3315	53.4687	90.6009	40.5886	1.15288	0.00226208	0.0233154	BraA03g020300.3C	A03	9665385	9666090	-	588	-	PF04525:LURP-one-related	-
BraA03g001380.3C	2.104	6.41446	4.58554	33.6262	15.2155	14.75	4.368	21.1972	-2.25874	0.00227272	0.0234167	BraA03g001380.3C	A03	618658	620609	-	1257	-	PF00462:Glutaredoxin|PF01274:Malate synthase	-
BraA06g011550.3C	22.092	22.9088	32.0988	68.3032	49.2266	52.5468	25.6999	56.6922	-1.14486	0.00227398	0.0234211	BraA06g011550.3C	A06	6202150	6204570	-	1959	-	PF12697:Alpha/beta hydrolase family	-
BraA04g018680.3C	49.444	29.3233	38.9771	13.6606	19.6906	6.45312	39.2481	13.2681	1.56046	0.00227638	0.0234375	BraA04g018680.3C	A04	14116802	14119020	-	1077	-	-	-
BraA02g022500.3C	277.728	201.597	121.517	64.0999	103.823	131.828	200.281	99.9171	1.0016	0.00229082	0.0235437	BraA02g022500.3C	A02	13152725	13156706	+	2052	-	PF00955:HCO3- transporter family	-
BraA01g013530.3C	86.264	70.5591	69.9295	10.5082	51.0166	23.9687	75.5842	28.4978	1.39656	0.00229213	0.0235487	BraA01g013530.3C	A01	7097365	7099956	+	1500	-	PF07714:Protein tyrosine kinase|PF01657:Salt stress response/antifungal	Pkinase_Tyr
BraA10g001070.3C	43.132	54.9811	92.8571	163.928	84.1327	149.344	63.6568	132.468	-1.06055	0.0022939	0.0235583	BraA10g001070.3C	A10	566474	567616	-	657	-	PF00190:Cupin	-
novel.322	0	0	0	8.40655	6.2652	4.60937	0	6.42704	-5.07596	0.00229746	0.0235694	-	A02	26818953	26819444	-	312	-	-	-
BraA04g020320.3C	47.34	62.3119	98.5891	38.8803	30.431	14.75	69.4137	28.0204	1.31141	0.00230325	0.0236034	BraA04g020320.3C	A04	15255394	15255861	-	468	-	PF04520:Senescence regulator	-
BraA01g027140.3C	81.004	65.061	68.7831	6.30491	30.431	40.5625	71.616	25.7661	1.46394	0.00234272	0.0238962	BraA01g027140.3C	A01	17444218	17445495	-	1185	-	PF16913:Purine nucleobase transmembrane transport	-
novel.318	54.704	65.9773	55.0265	8.40655	36.6962	20.2812	58.5693	21.7946	1.415	0.0023448	0.0239089	-	A02	25720441	25722160	-	1638	-	PF00067:Cytochrome P450	p450
BraA08g013080.3C	69.432	76.9736	89.418	42.0327	47.4365	20.2812	78.6079	36.5835	1.10379	0.00236116	0.0240494	BraA08g013080.3C	A08	11274883	11276905	-	621	-	-	-
BraA06g012940.3C	41.028	36.6541	16.0494	2.10164	12.5304	9.21874	31.2438	7.95026	1.95976	0.00236279	0.0240494	BraA06g012940.3C	A06	6873421	6873717	-	297	-	-	-
BraA02g035070.3C	2761.5	2216.66	1056.97	130.302	680.222	473.843	2011.71	428.122	2.23205	0.00236469	0.0240601	BraA02g035070.3C	A02	24264993	24265302	-	189	-	-	-
BraA03g041310.3C	2115.57	1594.45	973.28	163.928	690.067	299.609	1561.1	384.535	2.02104	0.00236654	0.0240704	BraA03g041310.3C	A03	20708196	20708411	-	216	-	-	-
BraA10g013980.3C	17.884	6.41446	19.4885	57.795	39.3812	30.4218	14.5957	42.5327	-1.55684	0.00236783	0.0240749	BraA10g013980.3C	A10	11302455	11303162	+	708	-	-	-
BraA01g040540.3C	152.54	94.3843	112.346	45.1852	87.7128	41.4843	119.757	58.1274	1.03768	0.00237139	0.0241025	BraA01g040540.3C	A01	27306346	27308593	-	1257	-	PF00069:Protein kinase domain	Pkinase
BraA06g016670.3C	31.56	46.734	44.709	10.5082	23.2707	10.1406	41.001	14.6398	1.47773	0.00240478	0.0243638	BraA06g016670.3C	A06	9144788	9147046	+	1353	-	PF13947:Wall-associated receptor kinase galacturonan-binding|PF07645:Calcium-binding EGF domain|PF07714:Protein tyrosine kinase	EGF_CA
BraA07g023180.3C	62.068	67.81	75.6614	42.0327	30.431	30.4218	68.5131	34.2952	1.00254	0.00241148	0.0244143	BraA07g023180.3C	A07	18510488	18512302	+	1815	-	PF03514:GRAS domain family	GRAS
novel.1104	168.32	31.156	38.9771	19.9656	27.7459	25.8125	79.4844	24.508	1.69417	0.00241967	0.0244279	-	A07	14756206	14759786	+	2304	-	PF00498:FHA domain|PF01494:FAD binding domain	FHA
BraA03g028400.3C	27.352	28.4069	33.2452	2.10164	9.84531	12.9062	29.668	8.2844	1.82032	0.00243018	0.0245166	BraA03g028400.3C	A03	14216663	14218360	-	1014	-	PF01412:Putative GTPase activating protein for Arf|PF00168:C2 domain	C2
BraA09g020900.3C	89.42	45.8176	60.7584	19.9656	41.1713	16.5937	65.332	25.9102	1.32665	0.0024416	0.0245916	BraA09g020900.3C	A09	13550084	13555493	+	3276	-	PF08387:FBD|PF07723:Leucine Rich Repeat|PF07714:Protein tyrosine kinase|PF00646:F-box domain|PF01657:Salt stress response/antifungal	Pkinase_Tyr
BraA05g039210.3C	25.248	37.5704	43.5626	81.9638	79.6575	58.0781	35.4604	73.2331	-1.04701	0.00244221	0.0245916	BraA05g039210.3C	A05	26750542	26752084	+	1092	-	PF13920:Zinc finger, C3HC4 type (RING finger)	-
BraA07g006530.3C	22.092	21.0761	19.4885	1.05082	8.95028	2.76562	20.8855	4.25557	2.26749	0.002443	0.0245916	BraA07g006530.3C	A07	6304928	6306119	-	354	-	PF07172:Glycine rich protein family	-
BraA09g016270.3C	226.18	144.784	119.224	45.1852	116.354	73.7499	163.396	78.4296	1.05468	0.00244524	0.0245946	BraA09g016270.3C	A09	9963114	9964629	+	858	-	PF03936:Terpene synthase family, metal binding domain|PF01397:Terpene synthase, N-terminal domain	-
BraA09g054390.3C	0	0	4.58554	29.4229	8.95028	9.21874	1.52851	15.864	-3.45624	0.0024586	0.0246898	BraA09g054390.3C	A09	39340525	39341608	-	918	-	-	-
BraA08g004040.3C	13.676	15.578	4.58554	0	1.79006	0	11.2798	0.596686	4.18264	0.00246913	0.0247695	BraA08g004040.3C	A08	2933658	2934119	+	462	-	-	-
BraA04g031680.3C	32.612	22.9088	37.8307	59.8967	57.2818	79.2812	31.1172	65.4865	-1.08282	0.0024734	0.0247948	BraA04g031680.3C	A04	21449076	21451215	-	1323	-	PF04189:Gcd10p family	-
novel.1711	1.052	0	2.29277	50.4393	5.37017	0.921874	1.11492	18.9104	-4.13756	0.0024753	0.0248052	-	Scaffold0583	5228	6234	+	658	-	-	-
BraA03g050670.3C	4.208	0.916352	2.29277	25.2196	5.37017	21.2031	2.47237	17.2643	-2.81938	0.00247786	0.0248134	BraA03g050670.3C	A03	26045289	26047844	+	1416	-	PF13178:Protein of unknown function (DUF4005)	-
BraA02g028540.3C	62.068	50.3994	56.1728	1.05082	30.431	14.75	56.2134	15.4106	1.85119	0.00248531	0.0248727	BraA02g028540.3C	A02	17828776	17829988	-	996	-	PF03106:WRKY DNA -binding domain	WRKY
BraA01g006200.3C	43.132	39.4031	41.2698	154.47	57.2818	70.9843	41.2683	94.2455	-1.18743	0.00249013	0.0249086	BraA01g006200.3C	A01	2994307	2995791	-	1122	-	PF08100:Dimerisation domain|PF00891:O-methyltransferase	-
novel.220	3.156	0	1.14638	10.5082	14.3205	13.8281	1.43413	12.8856	-3.20837	0.00249086	0.0249086	-	A02	22210227	22211292	+	469	-	-	-
BraA09g009600.3C	134.656	134.704	53.8801	24.1688	71.6023	32.2656	107.747	42.6789	1.33309	0.0025064	0.0250114	BraA09g009600.3C	A09	5453027	5454091	-	636	-	-	-
BraA01g043750.3C	28.404	18.327	45.8554	99.8278	56.3868	60.8437	30.8621	72.3527	-1.23804	0.00254878	0.0253381	BraA01g043750.3C	A01	28982811	28984364	+	810	-	PF01357:Pollen allergen|PF03330:Lytic transglycolase	-
BraA08g021960.3C	24.196	24.7415	14.903	57.795	32.221	70.9843	21.2802	53.6668	-1.32576	0.00254907	0.0253381	BraA08g021960.3C	A08	16575663	16576181	+	411	-	-	-
BraA09g009160.3C	28.404	32.9887	56.1728	104.031	72.4973	70.0624	39.1885	82.1969	-1.07377	0.00256136	0.0254264	BraA09g009160.3C	A09	5258805	5259188	-	384	-	PF05498:Rapid ALkalinization Factor (RALF)	-
BraA03g050630.3C	12.624	15.578	5.73192	28.3721	20.5857	70.9843	11.3113	39.9807	-1.80884	0.00256238	0.0254278	BraA03g050630.3C	A03	26015496	26020169	+	3105	-	PF00149:Calcineurin-like phosphoesterase	Metallophos
BraA01g042220.3C	48.392	39.4031	34.3915	9.45737	24.1658	6.45312	40.7289	13.3588	1.59955	0.00256984	0.0254751	BraA01g042220.3C	A01	28215199	28217040	+	1524	-	PF00083:Sugar (and other) transporter	Sugar_tr
BraA06g044770.3C	41.028	43.9849	94.0035	130.302	109.193	118	59.6721	119.165	-1.00562	0.00257972	0.0255605	BraA06g044770.3C	A06	29036204	29037210	-	885	-	PF00249:Myb-like DNA-binding domain	Myb_DNA-binding
BraA09g001650.3C	53.652	16.4943	33.2452	11.559	12.5304	6.45312	34.4638	10.1808	1.75655	0.00259968	0.0257441	BraA09g001650.3C	A09	980773	981744	+	642	-	PF00043:Glutathione S-transferase, C-terminal domain|PF02798:Glutathione S-transferase, N-terminal domain	GST_N
BraA08g031480.3C	3.156	2.74906	18.3422	56.7442	26.8508	21.2031	8.0824	34.9327	-2.13862	0.0026075	0.0258126	BraA08g031480.3C	A08	21096238	21097573	-	660	-	PF00067:Cytochrome P450	p450
BraA01g016110.3C	29.456	32.9887	25.2205	10.5082	12.5304	4.60937	29.2217	9.21598	1.66904	0.00261823	0.0258829	BraA01g016110.3C	A01	8521613	8522482	+	654	-	PF00010:Helix-loop-helix DNA-binding domain	HLH
BraA01g039570.3C	17.884	17.4107	13.7566	43.0836	45.6464	33.1875	16.3504	40.6392	-1.30872	0.00262414	0.0259234	BraA01g039570.3C	A01	26658540	26660047	+	1182	-	PF00134:Cyclin, N-terminal domain|PF02984:Cyclin, C-terminal domain	Cyclin_C
BraA01g024580.3C	17.884	14.6616	22.9277	56.7442	40.2763	37.7968	18.4911	44.9391	-1.28665	0.00264432	0.0260686	BraA01g024580.3C	A01	14403864	14405892	-	1200	-	PF02319:E2F/DP family winged-helix DNA-binding domain	E2F_TDP
BraA01g037600.3C	0	1.8327	4.58554	27.3213	9.84531	11.0625	2.13941	16.0764	-2.93442	0.00264904	0.026097	BraA01g037600.3C	A01	25579353	25580402	+	1050	-	-	-
BraA09g063700.3C	382.928	649.694	310.67	59.8967	208.542	134.594	447.764	134.344	1.73594	0.00265796	0.0261506	BraA09g063700.3C	A09	43921280	43921579	-	300	-	PF00462:Glutaredoxin	-
BraA03g005910.3C	50.496	60.4792	47.0018	18.9147	30.431	21.2031	52.659	23.5163	1.16021	0.00266059	0.0261615	BraA03g005910.3C	A03	2597658	2598452	+	795	-	PF00462:Glutaredoxin	-
BraA08g020510.3C	68.38	43.9849	36.6843	12.6098	25.9558	20.2812	49.6831	19.6156	1.33294	0.00266798	0.0262203	BraA08g020510.3C	A08	15716166	15716651	+	486	-	PF00226:DnaJ domain	DnaJ
BraA05g018610.3C	24.196	25.6579	41.2698	52.5409	82.3426	61.7656	30.3746	65.5497	-1.12021	0.00268323	0.026352	BraA05g018610.3C	A05	11596753	11601854	-	1341	-	PF00613:Phosphoinositide 3-kinase family, accessory domain (PIK domain)	PI3Ka
BraA06g025490.3C	61.016	43.9849	38.9771	15.7623	17.0055	26.7343	47.9927	19.8341	1.27162	0.00269164	0.0263887	BraA06g025490.3C	A06	17800740	17801741	+	909	-	PF00447:HSF-type DNA-binding	HSF_DNA-bind
BraA06g043980.3C	15.78	40.3195	25.2205	65.1508	52.8067	70.9843	27.1067	62.9806	-1.20538	0.00269615	0.0264061	BraA06g043980.3C	A06	28643352	28644921	-	1062	-	PF00134:Cyclin, N-terminal domain|PF02984:Cyclin, C-terminal domain	Cyclin_C
BraA07g025300.3C	10.52	23.8252	0	0	0.895028	0	11.4484	0.298343	5.07561	0.00271283	0.026524	BraA07g025300.3C	A07	19548628	19548936	+	309	-	PF00462:Glutaredoxin	-
BraA05g008070.3C	174.632	232.753	56.1728	84.0655	55.4918	58.9999	154.519	66.1857	1.22887	0.00272557	0.0266303	BraA05g008070.3C	A05	4124536	4127354	+	1143	-	PF00892:EamA-like transporter family	DUF6
BraA03g051410.3C	49.444	48.5667	41.2698	68.3032	77.8675	137.359	46.4268	94.51	-1.0256	0.00274328	0.0267667	BraA03g051410.3C	A03	26513753	26515762	+	963	-	PF01263:Aldose 1-epimerase	Aldose_epim
BraA10g018910.3C	2.104	11.9126	34.3915	175.487	69.8122	119.844	16.136	121.714	-2.92067	0.00274741	0.0267978	BraA10g018910.3C	A10	13972636	13976257	-	1482	-	PF03015:Male sterility protein|PF07993:Male sterility protein	NAD_binding_4
BraA05g031760.3C	61.016	60.4792	33.2452	16.8131	22.3757	25.8125	51.5801	21.6671	1.25124	0.00277878	0.0270483	BraA05g031760.3C	A05	23163720	23166288	-	1653	-	PF00179:Ubiquitin-conjugating enzyme	UQ_con
BraA05g022590.3C	38.924	32.9887	16.0494	0	12.5304	5.53124	29.3207	6.02055	2.261	0.00279545	0.027155	BraA05g022590.3C	A05	16380336	16381772	-	1437	-	PF13855:Leucine rich repeat|PF08263:Leucine rich repeat N-terminal domain	LRRNT_2
BraA03g058780.3C	1.052	0.916352	1.14638	9.45737	6.2652	19.3594	1.03825	11.694	-3.50284	0.00281457	0.0273221	BraA03g058780.3C	A03	31133084	31134654	+	1137	-	PF05055:Protein of unknown function (DUF677)	-
BraA03g042690.3C	18.936	58.6465	4.58554	117.692	67.1271	84.8124	27.3894	89.8771	-1.69678	0.00284846	0.0275947	BraA03g042690.3C	A03	21432873	21433411	-	321	-	PF02704:Gibberellin regulated protein	-
BraA01g005240.3C	15.78	10.9962	14.903	76.7098	31.326	22.125	13.8931	43.3869	-1.64184	0.00286797	0.0277272	BraA01g005240.3C	A01	2518757	2519446	-	690	-	PF00847:AP2 domain	AP2
BraA03g012540.3C	1.052	3.66541	6.87831	22.0672	23.2707	11.9844	3.86524	19.1074	-2.32215	0.0028795	0.0278104	BraA03g012540.3C	A03	5385570	5387989	-	726	-	PF00010:Helix-loop-helix DNA-binding domain	HLH
BraA03g035940.3C	4.208	6.41446	10.3175	68.3032	22.3757	8.29687	6.97998	32.9919	-2.2428	0.0028942	0.0279052	BraA03g035940.3C	A03	17737689	17740559	+	1773	-	PF00118:TCP-1/cpn60 chaperonin family	-
BraA01g014580.3C	86.264	81.5553	64.1975	53.5917	33.116	25.8125	77.339	37.5068	1.05348	0.00291014	0.0280023	BraA01g014580.3C	A01	7763833	7764643	+	231	-	-	-
BraA09g056680.3C	47.34	30.2396	106.614	168.131	112.774	128.14	61.3978	136.348	-1.15943	0.00291549	0.0280441	BraA09g056680.3C	A09	40515688	40518949	-	1161	-	PF05687:BES1/BZR1 plant transcription factor, N-terminal	-
BraA04g027580.3C	27.352	36.6541	24.0741	0	14.3205	1.84375	29.3601	5.38807	2.4207	0.00292328	0.0280813	BraA04g027580.3C	A04	19414967	19418866	-	1725	-	PF03094:Mlo family	-
BraA09g034830.3C	0	0	1.14638	5.25409	5.37017	16.5937	0.382128	9.07267	-4.61721	0.00292759	0.0281131	BraA09g034830.3C	A09	27523976	27525014	-	627	-	PF00736:EF-1 guanine nucleotide exchange domain	-
BraA09g009020.3C	681.696	482.001	238.448	55.6934	204.961	81.1249	467.382	113.927	2.03557	0.00293617	0.0281576	BraA09g009020.3C	A09	5178715	5180991	+	2277	-	PF00082:Subtilase family|PF05922:Peptidase inhibitor I9|PF02225:PA domain	Peptidase_S8
novel.546	44.184	8.24717	14.903	80.913	47.4365	67.2968	22.4447	65.2154	-1.54309	0.00295967	0.0283533	-	A03	22320907	22322055	-	769	-	PF01090:Ribosomal protein S19e	-
BraA03g031480.3C	35.768	31.156	16.0494	11.559	8.05525	4.60937	27.6578	8.07454	1.79143	0.00297489	0.0284756	BraA03g031480.3C	A03	15657220	15659965	-	2442	-	PF12799:Leucine Rich repeats (2 copies)|PF08263:Leucine rich repeat N-terminal domain|PF13855:Leucine rich repeat	LRRNT_2
BraA05g012170.3C	0	0.916352	8.02469	50.4393	16.1105	5.53124	2.98035	24.027	-3.05207	0.0029767	0.0284756	BraA05g012170.3C	A05	6591101	6593759	-	1410	-	PF04652:Vta1 like|PF14288:1,3-beta-glucan synthase subunit FKS1, domain-1	DUF605
BraA01g021200.3C	1178.24	746.827	402.381	65.1508	289.094	188.984	775.816	181.076	2.09846	0.00298123	0.0284939	BraA01g021200.3C	A01	11544054	11550449	+	2862	-	PF00391:PEP-utilising enzyme, mobile domain|PF01326:Pyruvate phosphate dikinase, PEP/pyruvate binding domain|PF02896:PEP-utilising enzyme, TIM barrel domain	-
BraA07g018560.3C	1.052	1.8327	1.14638	23.118	6.2652	9.21874	1.3437	12.8673	-3.23179	0.00301468	0.0287367	BraA07g018560.3C	A07	15771264	15772025	+	642	-	PF07795:Protein of unknown function (DUF1635)	-
BraA03g012000.3C	31.56	40.3195	66.4903	244.841	81.4476	51.6249	46.1233	125.971	-1.44988	0.00301605	0.0287401	BraA03g012000.3C	A03	5159175	5159982	-	645	-	PF10674:Protein of unknown function (DUF2488)	-
BraA06g011000.3C	16.832	6.41446	9.17108	1.05082	0.895028	0.921874	10.8058	0.955907	3.50027	0.003042	0.0289461	BraA06g011000.3C	A06	5969652	5970534	-	456	-	PF04749:PLAC8 family	-
BraA02g021100.3C	86.264	85.2207	57.3192	8.40655	52.8067	18.4375	76.268	26.5502	1.51348	0.00304375	0.0289461	BraA02g021100.3C	A02	12345927	12347926	-	1344	-	PF00069:Protein kinase domain	Pkinase
BraA05g040640.3C	0	3.66541	3.43915	24.1688	13.4254	10.1406	2.36819	15.9116	-2.73353	0.00304763	0.0289636	BraA05g040640.3C	A05	27528806	27533177	+	1923	-	PF03098:Animal haem peroxidase	An_peroxidase
BraA09g056010.3C	8.416	7.33082	8.02469	33.6262	25.9558	18.4375	7.92384	26.0065	-1.71351	0.00305075	0.028974	BraA09g056010.3C	A09	40251296	40251502	+	207	-	-	-
BraA06g032700.3C	5.26	3.66541	2.29277	27.3213	19.6906	9.21874	3.73939	18.7435	-2.31375	0.00306571	0.0290774	BraA06g032700.3C	A06	22423144	22423656	+	513	-	PF00847:AP2 domain	AP2
BraA09g009490.3C	31.56	41.2358	29.806	11.559	15.2155	11.9844	34.2006	12.9196	1.40481	0.00308146	0.0291793	BraA09g009490.3C	A09	5407581	5409900	-	1551	-	PF12315:Protein DA1|PF00412:LIM domain	LIM
BraA07g028970.3C	8.416	1.8327	18.3422	91.4212	31.326	11.9844	9.53029	44.9105	-2.25438	0.0030817	0.0291793	BraA07g028970.3C	A07	21431893	21434484	-	1719	-	PF00732:GMC oxidoreductase|PF05199:GMC oxidoreductase	-
BraA08g013240.3C	49.444	36.6541	26.3668	0	17.9006	8.29687	37.4883	8.73248	2.08187	0.00310766	0.0293679	BraA08g013240.3C	A08	11388577	11391460	+	1737	-	PF08263:Leucine rich repeat N-terminal domain|PF13855:Leucine rich repeat|PF12799:Leucine Rich repeats (2 copies)	LRRNT_2
BraA10g019890.3C	30.508	35.7377	157.055	709.303	290.884	273.797	74.4335	424.661	-2.51423	0.00313739	0.0295937	BraA10g019890.3C	A10	14553363	14553974	+	612	-	PF04043:Plant invertase/pectin methylesterase inhibitor	-
BraA07g036660.3C	22.092	10.0799	5.73192	2.10164	0	1.84375	12.6346	1.31513	3.29709	0.00319283	0.0300334	BraA07g036660.3C	A07	25644266	25644937	+	672	-	PF00197:Trypsin and protease inhibitor	-
BraA09g008690.3C	105.2	97.1333	60.7584	25.2196	54.5967	45.1718	87.6972	41.6627	1.06973	0.00319789	0.0300612	BraA09g008690.3C	A09	4952330	4955273	-	2397	-	PF07714:Protein tyrosine kinase|PF04564:U-box domain	Pkinase_Tyr
BraA04g004470.3C	21.04	21.9924	10.3175	30.4737	42.9614	69.1406	17.7833	47.5252	-1.4108	0.00322581	0.0302365	BraA04g004470.3C	A04	2846405	2848101	-	723	-	PF02330:Mitochondrial glycoprotein	-
novel.1204	96.784	129.206	116.931	32.5754	87.7128	46.0937	114.307	55.4606	1.03786	0.00326363	0.0305371	-	A07	28457836	28461419	-	2653	-	PF00069:Protein kinase domain|PF13947:Wall-associated receptor kinase galacturonan-binding|PF08488:Wall-associated kinase	Pkinase
BraA10g030180.3C	100.992	127.373	196.032	1242.07	318.63	297.765	141.466	619.488	-2.13078	0.00326889	0.0305632	BraA10g030180.3C	A10	19114290	19116310	+	1320	-	PF14543:Xylanase inhibitor N-terminal|PF14541:Xylanase inhibitor C-terminal	-
BraA01g016810.3C	64.172	46.734	35.5379	10.5082	30.431	12.9062	48.8146	17.9485	1.43454	0.0032817	0.0306572	BraA01g016810.3C	A01	8942743	8945466	+	2724	-	PF13855:Leucine rich repeat|PF00931:NB-ARC domain	NB-ARC
BraA10g007880.3C	43.132	32.0723	17.1958	9.45737	12.5304	7.37499	30.8	9.78759	1.65532	0.00328496	0.0306776	BraA10g007880.3C	A10	5314329	5315913	+	1440	-	PF14363:Domain associated at C-terminal with AAA|PF00004:ATPase family associated with various cellular activities (AAA)	AAA
BraA09g040000.3C	83.108	115.46	98.5891	15.7623	67.1271	44.25	99.0525	42.3798	1.21743	0.00328805	0.0306863	BraA09g040000.3C	A09	31277676	31278324	+	483	-	PF00168:C2 domain	C2
BraA03g029090.3C	86.264	67.81	44.709	17.8639	34.9061	35.0312	66.261	29.2671	1.17392	0.00329695	0.0307392	BraA03g029090.3C	A03	14582358	14584397	+	2040	-	PF00139:Legume lectin domain|PF00069:Protein kinase domain	Pkinase
BraA10g008560.3C	53.652	49.483	45.8554	21.0164	29.5359	13.8281	49.6635	21.4601	1.20892	0.00331161	0.0308659	BraA10g008560.3C	A10	6305147	6306158	+	627	-	PF16974:High-affinity nitrate transporter accessory	-
BraA02g011440.3C	65.224	70.5591	21.7813	4.20327	23.2707	20.2812	52.5215	15.9184	1.71438	0.00332157	0.030917	BraA02g011440.3C	A02	5556989	5558544	-	921	-	PF01255:Putative undecaprenyl diphosphate synthase	Prenyltransf
BraA05g008520.3C	192.516	177.772	100.882	38.8803	102.928	86.6562	157.057	76.1549	1.04123	0.00332437	0.030917	BraA05g008520.3C	A05	4435941	4437431	+	1491	-	PF00201:UDP-glucoronosyl and UDP-glucosyl transferase	UDPGT
BraA03g028320.3C	685.904	1181.18	278.571	114.539	226.442	238.765	715.218	193.249	1.88778	0.00332468	0.030917	BraA03g028320.3C	A03	14171772	14172461	+	429	-	PF01641:SelR domain	-
BraA01g009270.3C	79.952	70.5591	72.2222	18.9147	54.5967	13.8281	74.2445	29.1132	1.3434	0.00332914	0.0309483	BraA01g009270.3C	A01	4625589	4626229	-	459	-	PF04570:zinc-finger of the FCS-type, C2-C2	-
BraA09g021980.3C	107.304	65.061	53.8801	13.6606	51.9116	19.3594	75.415	28.3105	1.40531	0.00334187	0.0310363	BraA09g021980.3C	A09	14399465	14405105	+	1311	-	PF07714:Protein tyrosine kinase|PF01657:Salt stress response/antifungal	Pkinase_Tyr
BraA09g062680.3C	11.572	6.41446	14.903	28.3721	23.2707	47.9375	10.9632	33.1934	-1.61514	0.00335612	0.0311281	BraA09g062680.3C	A09	43451823	43453715	+	1077	-	PF01212:Beta-eliminating lyase	Beta_elim_lyase
BraA06g034570.3C	27.352	37.5704	58.4656	81.9638	96.6631	70.0624	41.1293	82.8964	-1.01792	0.00337244	0.031249	BraA06g034570.3C	A06	23505480	23506530	+	714	-	PF07572:Bucentaur or craniofacial development	-
BraA02g018100.3C	52.6	64.1446	36.6843	27.3213	20.5857	20.2812	51.143	22.7294	1.18006	0.00338077	0.0313058	BraA02g018100.3C	A02	10054938	10058273	+	2787	-	PF13087:AAA domain|PF13086:AAA domain	-
BraA01g011050.3C	191.464	207.096	358.818	85.1163	203.171	59.9218	252.459	116.07	1.11777	0.00343423	0.0317391	BraA01g011050.3C	A01	5749060	5750850	-	1140	-	PF00704:Glycosyl hydrolases family 18	-
BraA03g010490.3C	9.468	12.8289	24.0741	50.4393	34.9061	36.875	15.457	40.7401	-1.40778	0.00343567	0.0317421	BraA03g010490.3C	A03	4537369	4538542	-	726	-	PF07795:Protein of unknown function (DUF1635)	-
BraA10g028690.3C	63.12	30.2396	35.5379	1.05082	22.3757	10.1406	42.9659	11.189	1.92254	0.0034623	0.0319203	BraA10g028690.3C	A10	18501963	18502388	+	426	-	-	-
BraA07g016030.3C	11.572	27.4906	49.2945	116.641	56.3868	58.9999	29.4524	77.3425	-1.39658	0.00346279	0.0319203	BraA07g016030.3C	A07	14180915	14182095	+	663	-	PF05241:Emopamil binding protein	EBP
BraA09g016180.3C	11.572	16.4943	20.6349	51.4901	32.221	38.7187	16.2338	40.8099	-1.33023	0.00346422	0.0319203	BraA09g016180.3C	A09	9911528	9914566	+	1506	-	PF01554:MatE	MatE
BraA08g016570.3C	37.872	22.9088	38.9771	52.5409	63.547	97.7187	33.2526	71.2689	-1.10962	0.00346502	0.0319203	BraA08g016570.3C	A08	13459807	13460236	-	345	-	PF14368:Probable lipid transfer	-
BraA10g030960.3C	103.096	106.297	64.1975	27.3213	59.9669	45.1718	91.1968	44.1533	1.043	0.00347109	0.0319659	BraA10g030960.3C	A10	19423227	19426085	+	1917	-	PF05003:Protein of unknown function (DUF668)|PF11961:Domain of unknown function (DUF3475)	-
BraA09g034770.3C	14.728	17.4107	25.2205	34.677	51.0166	49.7812	19.1197	45.1583	-1.25004	0.00348051	0.0320216	BraA09g034770.3C	A09	27463692	27465349	+	1221	-	-	-
BraA09g055360.3C	85.212	91.6352	41.2698	0	15.2155	5.53124	72.7057	6.91558	3.38396	0.00348296	0.0320338	BraA09g055360.3C	A09	39933151	39933462	+	312	-	-	-
BraA07g031780.3C	33.664	19.2434	13.7566	2.10164	9.84531	1.84375	22.2213	4.5969	2.25409	0.00349246	0.0320901	BraA07g031780.3C	A07	23036061	23036333	+	273	-	-	-
BraA09g059110.3C	19.988	15.578	25.2205	2.10164	6.2652	6.45312	20.2621	4.93998	2.01305	0.00350478	0.0321723	BraA09g059110.3C	A09	41751785	41758032	+	936	-	PF00650:CRAL/TRIO domain	-
BraA10g021360.3C	9.468	8.24717	1.14638	0	0	0	6.28719	0	5.17041	0.0035355	0.0323709	BraA10g021360.3C	A10	15276587	15279647	-	1458	-	PF00083:Sugar (and other) transporter	Sugar_tr
BraA03g017330.3C	12.624	18.327	28.6596	68.3032	39.3812	40.5625	19.8702	49.4156	-1.3179	0.00355247	0.0324534	BraA03g017330.3C	A03	8048341	8051045	+	1608	-	PF16656:Purple acid Phosphatase, N-terminal domain|PF14008:Iron/zinc purple acid phosphatase-like protein C	-
BraA05g034800.3C	3.156	6.41446	10.3175	30.4737	34.9061	11.9844	6.62931	25.7881	-1.96911	0.00356265	0.0325255	BraA05g034800.3C	A05	24686475	24688197	-	1134	-	PF00022:Actin	Actin
BraA10g002840.3C	12.624	10.0799	14.903	32.5754	29.5359	36.875	12.5356	32.9954	-1.40499	0.00356964	0.0325505	BraA10g002840.3C	A10	1468794	1470731	-	1851	-	PF01590:GAF domain	GAF
BraA01g001410.3C	33.664	48.5667	65.3439	147.115	75.1824	82.9687	49.1915	101.755	-1.0483	0.00357739	0.0325976	BraA01g001410.3C	A01	709951	710628	+	537	-	-	-
BraA01g009400.3C	9.468	7.33082	34.3915	71.4557	44.7514	38.7187	17.0635	51.6419	-1.61557	0.00358077	0.0326075	BraA01g009400.3C	A01	4732120	4732728	+	609	-	-	-
BraA03g017790.3C	12.624	3.66541	29.806	109.285	34.0111	28.5781	15.3651	57.2914	-1.91307	0.00359334	0.0327011	BraA03g017790.3C	A03	8279409	8281513	+	1482	-	PF01697:Glycosyltransferase family 92	-
BraA09g054290.3C	587.016	1067.55	338.183	19.9656	199.591	37.7968	664.25	85.7846	2.95205	0.00362849	0.032916	BraA09g054290.3C	A09	39275180	39279458	-	2418	-	PF00122:E1-E2 ATPase|PF00702:haloacid dehalogenase-like hydrolase	E1-E2_ATPase
BraA07g036090.3C	1.052	2.74906	2.29277	22.0672	7.16023	12.9062	2.03128	14.0446	-2.77215	0.00363351	0.032951	BraA07g036090.3C	A07	25349628	25350667	+	891	-	PF04669:Polysaccharide biosynthesis	-
BraA01g029180.3C	56.808	43.0685	67.6367	15.7623	34.0111	23.0469	55.8377	24.2734	1.18954	0.00363746	0.0329764	BraA01g029180.3C	A01	19266718	19269981	-	1788	-	PF03094:Mlo family	-
BraA09g039390.3C	33.664	21.0761	27.5132	4.20327	12.5304	8.29687	27.4178	8.34351	1.69839	0.00364648	0.0330477	BraA09g039390.3C	A09	30862914	30868237	+	2169	-	-	-
BraA09g002890.3C	105.2	69.6427	56.1728	29.4229	50.1216	28.5781	77.0052	36.0409	1.09192	0.00365192	0.033076	BraA09g002890.3C	A09	1771393	1773210	+	1818	-	-	-
BraA07g010940.3C	28.404	23.8252	4.58554	0	2.68508	5.53124	18.9382	2.73878	2.76821	0.0036557	0.0330892	BraA07g010940.3C	A07	10763047	10763478	+	183	-	-	-
BraA06g017590.3C	19.988	76.0572	2.29277	1.05082	5.37017	8.29687	32.7793	4.90595	2.73342	0.00367022	0.033189	BraA06g017590.3C	A06	9730946	9731239	+	294	-	-	-
BraA07g034480.3C	79.952	131.955	103.175	33.6262	77.8675	41.4843	105.027	50.9927	1.03871	0.00367537	0.0332145	BraA07g034480.3C	A07	24486115	24487371	-	1107	-	PF02701:Dof domain, zinc finger	zf-Dof
BraA04g029210.3C	3.156	5.49811	0	16.8131	17.0055	15.6719	2.8847	16.4968	-2.46369	0.00371581	0.0335269	BraA04g029210.3C	A04	20271720	20272688	-	969	-	PF11900:Domain of unknown function (DUF3420)|PF12796:Ankyrin repeats (3 copies)	-
BraA09g057570.3C	1.052	0.916352	0	15.7623	9.84531	5.53124	0.656117	10.3796	-3.9293	0.00371859	0.0335414	BraA09g057570.3C	A09	40937796	40938341	-	546	-	PF03208:PRA1 family protein	-
BraA10g022040.3C	11.572	19.2434	17.1958	21.0164	44.7514	70.0624	16.0037	45.2767	-1.50157	0.003741	0.0336797	BraA10g022040.3C	A10	15618441	15618719	+	279	-	-	-
BraA04g003430.3C	163.06	102.631	43.5626	0	17.0055	3.6875	103.085	6.89768	3.89326	0.0037505	0.0337545	BraA04g003430.3C	A04	2147011	2148136	+	1035	-	PF00332:Glycosyl hydrolases family 17	Glyco_hydro_17
BraA08g024910.3C	8.416	6.41446	8.02469	27.3213	20.5857	24.8906	7.61839	24.2658	-1.67526	0.00377504	0.0339005	BraA08g024910.3C	A08	18087436	18088637	+	807	-	PF03016:Exostosin family	-
BraA03g045800.3C	62.068	79.7226	183.422	293.178	177.216	191.75	108.404	220.715	-1.02939	0.00378454	0.0339218	BraA03g045800.3C	A03	23196320	23198245	-	1509	-	PF00076:RNA recognition motif. (a.k.a. RRM, RBD, or RNP domain)|PF00642:Zinc finger C-x8-C-x5-C-x3-H type (and similar)	zf-CCCH
BraA01g001250.3C	22.092	9.16352	53.8801	97.7261	82.3426	52.5468	28.3785	77.5385	-1.46443	0.00378683	0.0339316	BraA01g001250.3C	A01	631388	633122	+	1269	-	PF08880:QLQ|PF08879:WRC	-
BraA01g034260.3C	15.78	44.9012	43.5626	123.997	50.1216	79.2812	34.748	84.4665	-1.27677	0.00378904	0.0339408	BraA01g034260.3C	A01	23491815	23494994	+	1983	-	PF01501:Glycosyl transferase family 8	Glyco_transf_8
novel.700	39.976	20.1597	27.5132	8.40655	4.47514	13.8281	29.2163	8.90327	1.7128	0.00379808	0.0340003	-	A04	18313877	18314760	-	884	-	-	-
BraA07g009630.3C	135.708	59.5629	36.6843	21.0164	41.1713	26.7343	77.3184	29.6407	1.3795	0.00381392	0.0341101	BraA07g009630.3C	A07	9594774	9600332	+	2466	-	PF13249:Squalene-hopene cyclase N-terminal domain|PF13243:Squalene-hopene cyclase C-terminal domain	-
BraA06g026310.3C	93.628	62.3119	56.1728	37.8295	30.431	37.7968	70.7043	35.3524	1.00207	0.00383594	0.0342641	BraA06g026310.3C	A06	18443905	18444339	-	435	-	-	-
BraA09g046470.3C	4.208	3.66541	12.6102	56.7442	18.7956	12.9062	6.82788	29.482	-2.12658	0.00386336	0.0344658	BraA09g046470.3C	A09	35353894	35356512	-	1716	-	PF03759:PRONE (Plant-specific Rop nucleotide exchanger)	DUF315
BraA08g003350.3C	10.52	13.7453	11.4638	34.677	33.116	27.6562	11.9097	31.8164	-1.4115	0.00387801	0.0345641	BraA08g003350.3C	A08	2455770	2458797	-	2466	-	-	-
BraA04g015310.3C	16.832	14.6616	14.903	32.5754	42.9614	36.875	15.4655	37.4706	-1.27966	0.00391784	0.034832	BraA04g015310.3C	A04	11757812	11767555	+	8097	-	PF08064:UME (NUC010) domain|PF02260:FATC domain|PF00454:Phosphatidylinositol 3- and 4-kinase|PF02259:FAT domain	PI3_PI4_kinase
BraA05g013940.3C	109.408	75.1409	88.2716	25.2196	40.2763	65.4531	90.9402	43.6497	1.05213	0.00393325	0.0349559	BraA05g013940.3C	A05	7844764	7846092	+	1329	-	PF03822:NAF domain|PF00069:Protein kinase domain	Pkinase
BraAnng005440.3C	49.444	12.8289	14.903	1.05082	9.84531	4.60937	25.7253	5.1685	2.29227	0.00397595	0.0352607	BraAnng005440.3C	Scaffold0923	21801	23959	+	1347	-	PF01490:Transmembrane amino acid transporter protein	Aa_trans
BraA05g032390.3C	13.676	16.4943	11.4638	27.3213	32.221	50.7031	13.8781	36.7485	-1.40003	0.00397877	0.0352748	BraA05g032390.3C	A05	23505660	23506753	+	1008	-	PF13832:PHD-zinc-finger like domain|PF00628:PHD-finger	PHD
BraA02g009410.3C	12.624	17.4107	11.4638	0	3.58011	2.76562	13.8328	2.11525	2.67424	0.00405747	0.03585	BraA02g009410.3C	A02	4451070	4455695	+	2793	-	PF16488:Argonaute linker 2 domain|PF02171:Piwi domain|PF02170:PAZ domain|PF16486:N-terminal domain of argonaute|PF08699:Argonaute linker 1 domain	Piwi
BraA08g022800.3C	26.3	18.327	33.2452	9.45737	8.95028	6.45312	25.9574	8.28692	1.64428	0.00408085	0.0360119	BraA08g022800.3C	A08	16995903	16999747	-	1545	-	-	-
BraA01g016710.3C	28.404	23.8252	73.3686	113.488	78.7625	88.4999	41.8659	93.5836	-1.17083	0.00409255	0.0360817	BraA01g016710.3C	A01	8849687	8851282	-	1149	-	PF06203:CCT motif	CCT
BraA05g004470.3C	8.416	12.8289	12.6102	37.8295	26.8508	28.5781	11.2851	31.0861	-1.45699	0.00411023	0.0361929	BraA05g004470.3C	A05	2307247	2309040	-	1155	-	PF09724:Sister chromatid cohesion protein Dcc1	-
BraA07g034110.3C	0	1.8327	0	15.7623	7.16023	8.29687	0.610901	10.4065	-3.96084	0.00411379	0.036213	BraA07g034110.3C	A07	24289208	24290188	+	981	-	-	-
BraA06g039430.3C	8.416	8.24717	24.0741	74.6081	26.8508	28.5781	13.5791	43.3457	-1.68565	0.00413784	0.0364135	BraA06g039430.3C	A06	26277615	26278638	+	762	-	PF01357:Pollen allergen|PF03330:Lytic transglycolase	-
BraA06g002340.3C	6.312	16.4943	17.1958	1.05082	0.895028	3.6875	13.334	1.87778	2.81733	0.00416009	0.036541	BraA06g002340.3C	A06	1437114	1441792	+	2739	-	PF07714:Protein tyrosine kinase|PF12819:Carbohydrate-binding protein of the ER	Pkinase_Tyr
BraA07g041040.3C	36.82	41.2358	104.321	109.285	122.619	146.578	60.7923	126.161	-1.06247	0.00416386	0.036541	BraA07g041040.3C	A07	27746364	27747467	-	963	-	-	-
BraA04g007370.3C	115.72	74.2245	59.612	26.2705	48.3315	45.1718	83.1855	39.9246	1.05407	0.00419128	0.0367139	BraA04g007370.3C	A04	5022908	5024141	+	756	-	PF01086:Clathrin light chain	-
BraA09g050320.3C	29.456	24.7415	22.9277	64.0999	58.1768	41.4843	25.7084	54.587	-1.08363	0.00419832	0.0367583	BraA09g050320.3C	A09	37321141	37321984	+	708	-	PF00320:GATA zinc finger	GATA
BraA09g051380.3C	670.124	371.123	437.919	48.3377	170.95	208.344	493.055	142.544	1.78919	0.00420928	0.0368264	BraA09g051380.3C	A09	37809796	37811551	-	1599	-	PF00067:Cytochrome P450	p450
BraA01g011480.3C	15.78	23.8252	13.7566	81.9638	30.431	34.1093	17.7873	48.8347	-1.4422	0.00423825	0.0370457	BraA01g011480.3C	A01	5994983	5998412	-	2577	-	PF00082:Subtilase family|PF05922:Peptidase inhibitor I9	Peptidase_S8
BraA09g057560.3C	36.82	43.0685	28.6596	4.20327	21.4807	9.21874	36.1827	11.6342	1.62355	0.00434443	0.0378116	BraA09g057560.3C	A09	40932003	40933367	+	861	-	PF06888:Putative Phosphatase	-
BraA06g002530.3C	29.456	37.5704	30.9524	1.05082	18.7956	2.76562	32.6596	7.53735	2.09496	0.00435594	0.0378656	BraA06g002530.3C	A06	1539146	1540183	-	783	-	PF07714:Protein tyrosine kinase	Pkinase_Tyr
BraA07g002050.3C	2013.53	1358.03	1567.11	80.913	649.791	127.219	1646.22	285.974	2.52481	0.00437884	0.0380531	BraA07g002050.3C	A07	1521454	1522090	+	390	-	PF03330:Lytic transglycolase	-
BraA06g028330.3C	12.624	23.8252	6.87831	1.05082	4.47514	0	14.4425	1.84199	2.95514	0.00441013	0.0382551	BraA06g028330.3C	A06	19666237	19666509	+	273	-	-	-
BraA02g018000.3C	824.768	862.287	813.933	127.149	496.741	265.5	833.663	296.463	1.49088	0.00441345	0.0382722	BraA02g018000.3C	A02	9990205	9991481	+	696	-	PF01596:O-methyltransferase	-
BraA10g032590.3C	18.936	22.9088	47.0018	95.6245	59.0719	50.7031	29.6155	68.4665	-1.21572	0.0044164	0.0382862	BraA10g032590.3C	A10	20207779	20209042	+	633	-	PF00071:Ras family	Ras
BraA08g029420.3C	33.664	24.7415	27.5132	46.236	57.2818	73.7499	28.6396	59.0893	-1.04978	0.00443152	0.0383706	BraA08g029420.3C	A08	20260820	20261113	+	294	-	-	-
BraA04g026490.3C	17.884	33.905	16.0494	2.10164	10.7403	0.921874	22.6128	4.58795	2.28659	0.00445289	0.0384756	BraA04g026490.3C	A04	18836555	18839316	+	1488	-	PF03372:Endonuclease/Exonuclease/phosphatase family	Exo_endo_phos
BraA03g001250.3C	3.156	7.33082	13.7566	48.3377	22.3757	17.5156	8.08114	29.4097	-1.87092	0.00447923	0.0386425	BraA03g001250.3C	A03	547492	550051	+	1410	-	PF14309:Domain of unknown function (DUF4378)	-
BraA02g039670.3C	13.676	35.7377	51.5873	114.539	62.652	64.5312	33.667	80.5741	-1.2601	0.00448053	0.0386425	BraA02g039670.3C	A02	27624751	27625499	+	501	-	-	-
BraA09g026290.3C	11.572	19.2434	11.4638	44.1344	26.8508	39.6406	14.0931	36.8753	-1.37271	0.00448399	0.0386607	BraA09g026290.3C	A09	17697985	17699606	+	1317	-	-	-
novel.149	21.04	10.0799	18.3422	0	6.2652	0	16.4873	2.0884	2.93603	0.00449263	0.0387118	-	A01	23957658	23958956	-	847	-	-	-
BraA09g013990.3C	4.208	0	8.02469	39.9311	17.0055	10.1406	4.07756	22.3591	-2.49219	0.00453336	0.0389686	BraA09g013990.3C	A09	8200300	8202444	-	1377	-	PF00561:alpha/beta hydrolase fold	Abhydrolase_1
BraA04g010180.3C	6.312	12.8289	17.1958	52.5409	34.0111	21.2031	12.1122	35.9184	-1.56873	0.00454691	0.0390615	BraA04g010180.3C	A04	8032696	8034608	-	1785	-	-	-
BraA03g059240.3C	5.26	12.8289	5.73192	49.3885	15.2155	23.0469	7.94028	29.2169	-1.85443	0.00455071	0.0390824	BraA03g059240.3C	A03	31431033	31434575	-	1104	-	PF08100:Dimerisation domain|PF00891:O-methyltransferase	-
BraA10g021440.3C	19.988	18.327	20.6349	57.795	45.6464	32.2656	19.65	45.2357	-1.202	0.0045537	0.0390845	BraA10g021440.3C	A10	15325300	15330835	+	4068	-	PF00069:Protein kinase domain	Pkinase
BraA05g036570.3C	45.236	74.2245	73.3686	33.6262	36.6962	22.125	64.2764	30.8158	1.06218	0.00457175	0.0391688	BraA05g036570.3C	A05	25462641	25463132	-	492	-	PF14009:Domain of unknown function (DUF4228)	-
BraA01g028450.3C	27.352	14.6616	2.29277	0	3.58011	0.921874	14.7688	1.50066	3.26162	0.00458477	0.039256	BraA01g028450.3C	A01	18637995	18639422	-	1011	-	PF00248:Aldo/keto reductase family	Aldo_ket_red
BraA01g019080.3C	35.768	52.2321	37.8307	114.539	56.3868	82.9687	41.9436	84.6316	-1.00398	0.00458606	0.039256	BraA01g019080.3C	A01	10133200	10133727	+	528	-	-	-
novel.1225	1.052	10.0799	6.87831	0	0	0	6.00339	0	5.10154	0.00460354	0.039382	-	A08	10458172	10458860	+	488	-	-	-
BraA09g034260.3C	63.12	40.3195	41.2698	10.5082	7.16023	32.2656	48.2364	16.6447	1.53067	0.00462334	0.0394922	BraA09g034260.3C	A09	26896294	26897904	-	1611	-	PF01565:FAD binding domain|PF08031:Berberine and berberine like	BBE
BraA04g030870.3C	6.312	0	6.87831	27.3213	17.9006	16.5937	4.39677	20.6052	-2.26474	0.00464976	0.0396585	BraA04g030870.3C	A04	21105583	21106416	-	834	-	PF00847:AP2 domain	AP2
BraA09g039040.3C	832.132	578.218	392.064	64.0999	287.304	151.187	600.805	167.53	1.84162	0.00465266	0.0396713	BraA09g039040.3C	A09	30685642	30686092	+	309	-	-	-
BraA07g033570.3C	15.78	21.0761	17.1958	0	6.2652	4.60937	18.0173	3.62486	2.28258	0.00468174	0.0398717	BraA07g033570.3C	A07	23950995	23951903	+	909	-	-	-
BraA01g005600.3C	255.636	388.533	1286.24	4582.62	2408.52	1840.06	643.471	2943.73	-2.19393	0.0047233	0.0401179	BraA01g005600.3C	A01	2718051	2720330	+	1089	-	PF04862:Protein of unknown function (DUF642)	-
BraA01g036710.3C	26.3	41.2358	18.3422	74.6081	61.757	50.7031	28.626	62.356	-1.10837	0.00473432	0.0401755	BraA01g036710.3C	A01	25014137	25016869	+	1431	-	PF08590:Domain of unknown function (DUF1771)	-
BraA08g002240.3C	23.144	51.3157	37.8307	126.098	73.3923	52.5468	37.4301	84.0125	-1.15799	0.00476446	0.0403952	BraA08g002240.3C	A08	1595968	1597168	+	477	-	PF03061:Thioesterase superfamily	4HBT
BraA01g043260.3C	16.832	30.2396	14.903	3.15246	4.47514	8.29687	20.6582	5.30815	1.95763	0.00483753	0.0408569	BraA01g043260.3C	A01	28766635	28768323	+	1185	-	PF14379:MYB-CC type transfactor, LHEQLE motif|PF00249:Myb-like DNA-binding domain	Myb_DNA-binding
BraA03g030960.3C	15.78	21.0761	10.3175	32.5754	34.9061	51.6249	15.7245	39.7021	-1.32467	0.00484259	0.0408876	BraA03g030960.3C	A03	15473187	15475145	+	1959	-	-	-
BraA10g007210.3C	66.276	72.3918	102.028	16.8131	51.9116	40.5625	80.232	36.4291	1.12838	0.00486508	0.0410455	BraA10g007210.3C	A10	4326621	4327062	+	354	-	PF00085:Thioredoxin	-
BraA09g009010.3C	1830.48	1236.16	442.504	48.3377	382.177	134.594	1169.71	188.369	2.63406	0.00487861	0.0411308	BraA09g009010.3C	A09	5173176	5175344	+	2169	-	PF05922:Peptidase inhibitor I9|PF02225:PA domain|PF00082:Subtilase family	Peptidase_S8
BraA08g033580.3C	6.312	20.1597	5.73192	45.1852	34.0111	23.9687	10.7346	34.3883	-1.65138	0.00488363	0.0411489	BraA08g033580.3C	A08	22055059	22055313	-	255	-	-	-
novel.702	85.212	107.213	105.467	28.3721	79.6575	30.4218	99.2975	46.1505	1.09945	0.0049096	0.0413188	-	A04	18559264	18560240	-	977	-	-	-
BraA08g010620.3C	0	0.916352	0	15.7623	5.37017	3.6875	0.305451	8.27332	-4.47296	0.00493657	0.0414968	BraA08g010620.3C	A08	9283190	9284217	-	606	-	PF02309:AUX/IAA family	-
BraA08g028550.3C	25.248	15.578	34.3915	46.236	47.4365	74.6718	25.0725	56.1148	-1.17581	0.00497367	0.0417126	BraA08g028550.3C	A08	19896300	19897385	+	1086	-	-	-
BraA03g023250.3C	62.068	34.8214	21.7813	0	20.5857	5.53124	39.5569	8.70563	2.16576	0.00499979	0.0418802	BraA03g023250.3C	A03	11168923	11171248	-	1308	-	PF00557:Metallopeptidase family M24	Peptidase_M24
BraA07g029140.3C	26.3	55.8975	25.2205	3.15246	14.3205	15.6719	35.806	11.0483	1.68777	0.00501703	0.0419876	BraA07g029140.3C	A07	21545233	21545589	+	357	-	PF02519:Auxin responsive protein	Auxin_inducible
BraA05g011540.3C	7.364	10.0799	4.58554	0	0	0.921874	7.34314	0.307291	4.43234	0.00503359	0.0421139	BraA05g011540.3C	A05	6183326	6186026	+	2103	-	PF13855:Leucine rich repeat	-
BraA03g012140.3C	0	1.8327	0	11.559	14.3205	4.60937	0.610901	10.1629	-3.93403	0.0050563	0.0422172	BraA03g012140.3C	A03	5204389	5205093	+	633	-	PF01191:RNA polymerase Rpb5, C-terminal domain|PF03871:RNA polymerase Rpb5, N-terminal domain	-
BraA04g000580.3C	76.796	54.9811	52.7337	11.559	43.8564	18.4375	61.5036	24.6176	1.31071	0.00505811	0.04222	BraA04g000580.3C	A04	403416	404234	+	819	-	PF00168:C2 domain	C2
BraA03g046910.3C	19.988	8.24717	8.02469	43.0836	27.7459	31.3437	12.0866	34.0577	-1.4939	0.00508009	0.0423415	BraA03g046910.3C	A03	23718707	23719084	+	378	-	-	-
BraA06g006940.3C	33.664	31.156	24.0741	97.7261	47.4365	49.7812	29.6314	64.9813	-1.12476	0.00510564	0.0425048	BraA06g006940.3C	A06	3894209	3896258	+	495	-	PF03694:Erg28 like protein	-
BraA05g030030.3C	5.26	5.49811	11.4638	0	0	0.921874	7.40732	0.307291	4.43202	0.00512254	0.0426082	BraA05g030030.3C	A05	22091213	22092109	+	897	-	-	-
BraA10g001460.3C	524.948	899.858	270.547	107.183	156.63	265.5	565.118	176.438	1.67932	0.00520362	0.0431442	BraA10g001460.3C	A10	772577	772980	-	297	-	-	-
BraA03g001650.3C	51.548	41.2358	56.1728	7.35573	28.6409	23.0469	49.6522	19.6812	1.32002	0.00523077	0.0433058	BraA03g001650.3C	A03	771964	772807	-	234	-	-	-
BraA10g012590.3C	31.56	26.5742	24.0741	65.1508	46.5415	55.3124	27.4028	55.6682	-1.01878	0.0052403	0.0433602	BraA10g012590.3C	A10	10390976	10391284	-	309	-	PF00833:Ribosomal S17	-
novel.1524	8.416	8.24717	26.3668	0	0	4.60937	14.3433	1.53646	3.19152	0.00524321	0.0433716	-	A09	31755546	31756082	-	258	-	-	-
BraA02g011810.3C	17.884	16.4943	17.1958	7.35573	2.68508	0	17.1914	3.34694	2.39619	0.0052716	0.0435686	BraA02g011810.3C	A02	5723961	5726517	+	1872	-	PF00249:Myb-like DNA-binding domain|PF00072:Response regulator receiver domain	Response_reg
BraA07g030190.3C	37.872	52.2321	56.1728	19.9656	21.4807	26.7343	48.759	22.7269	1.09848	0.00527868	0.0436018	BraA07g030190.3C	A07	22099598	22100326	-	729	-	PF00854:POT family	-
BraA09g058540.3C	11.572	11.9126	21.7813	1.05082	5.37017	1.84375	15.0886	2.75491	2.42189	0.00530435	0.0437505	BraA09g058540.3C	A09	41463015	41465230	+	591	-	-	-
BraA06g033480.3C	0	0.916352	1.14638	7.35573	5.37017	16.5937	0.687579	9.77321	-3.83372	0.00535688	0.0440946	BraA06g033480.3C	A06	22876377	22876637	-	261	-	-	-
BraA09g064360.3C	28.404	26.5742	22.9277	6.30491	13.4254	5.53124	25.9686	8.42053	1.6163	0.0053737	0.0442075	BraA09g064360.3C	A09	44173746	44175369	-	909	-	PF01156:Inosine-uridine preferring nucleoside hydrolase	-
novel.886	12.624	15.578	20.6349	45.1852	43.8564	28.5781	16.279	39.2066	-1.27184	0.00537911	0.0442393	-	A06	744063	745759	+	1435	-	-	-
BraA05g025870.3C	10.52	5.49811	5.73192	0	0.895028	0	7.25001	0.298343	4.40643	0.00538389	0.0442658	BraA05g025870.3C	A05	19532667	19537629	+	1704	-	PF13193:AMP-binding enzyme C-terminal domain|PF00501:AMP-binding enzyme	AMP-binding
BraA07g009310.3C	7.364	17.4107	4.58554	0	1.79006	0	9.78674	0.596686	3.98347	0.00539566	0.0443243	BraA07g009310.3C	A07	9253643	9255636	-	1437	-	PF05694:56kDa selenium binding protein (SBP56)	-
novel.1644	16.832	21.0761	11.4638	2.10164	3.58011	5.53124	16.4573	3.73766	2.13133	0.00540057	0.04434	-	A10	8228903	8230937	-	495	-	-	-
BraA06g017070.3C	30.508	17.4107	24.0741	8.40655	9.84531	2.76562	23.9976	7.00583	1.77595	0.00540224	0.04434	BraA06g017070.3C	A06	9424962	9425426	-	465	-	PF13499:EF-hand domain pair	-
BraA10g009060.3C	0	0	1.14638	18.9147	1.79006	5.53124	0.382128	8.74535	-4.55173	0.00542114	0.0444185	BraA10g009060.3C	A10	6931200	6933399	-	885	-	PF03083:Sugar efflux transporter for intercellular exchange	-
BraA03g000600.3C	31.56	48.5667	79.1005	130.302	71.6023	120.766	53.0757	107.556	-1.02226	0.00542318	0.0444224	BraA03g000600.3C	A03	254433	256511	+	786	-	PF01357:Pollen allergen|PF03330:Lytic transglycolase	-
BraA03g051520.3C	79.952	112.711	61.9048	18.9147	56.3868	41.4843	84.856	38.9286	1.12003	0.00545728	0.0446248	BraA03g051520.3C	A03	26582877	26583476	-	600	-	-	-
BraA02g037020.3C	32.612	28.4069	73.3686	105.082	101.138	71.9062	44.7958	92.7087	-1.05922	0.00551253	0.0449864	BraA02g037020.3C	A02	25947500	25948485	-	636	-	PF00293:NUDIX domain	NUDIX
BraA04g001570.3C	46.288	52.2321	41.2698	18.9147	23.2707	23.9687	46.5966	22.0514	1.07867	0.00554704	0.0452344	BraA04g001570.3C	A04	1000098	1001776	-	840	-	PF01657:Salt stress response/antifungal	-
BraA09g059940.3C	15.78	21.9924	25.2205	46.236	58.1768	35.9531	20.9976	46.7886	-1.15857	0.00554768	0.0452344	BraA09g059940.3C	A09	42090031	42091446	-	903	-	PF03469:XH domain	-
BraA02g020090.3C	568.08	909.021	222.399	2555.59	1299.58	1657.53	566.5	1837.57	-1.69716	0.00557917	0.0454133	BraA02g020090.3C	A02	11583363	11584244	-	690	-	PF00407:Pathogenesis-related protein Bet v I family	-
BraA10g031410.3C	124.136	113.628	71.0758	29.4229	30.431	81.1249	102.947	46.9929	1.13002	0.00558143	0.0454188	BraA10g031410.3C	A10	19601916	19602839	+	924	-	PF03059:Nicotianamine synthase protein	-
BraA08g021120.3C	30.508	48.5667	20.6349	6.30491	15.2155	12.9062	33.2365	11.4755	1.5304	0.00558307	0.0454192	BraA08g021120.3C	A08	16027602	16027841	+	240	-	-	-
BraA05g007090.3C	37.872	57.7302	388.624	2365.39	767.934	774.374	161.409	1302.57	-3.01328	0.0055977	0.0454646	BraA05g007090.3C	A05	3602723	3603243	-	357	-	PF00234:Protease inhibitor/seed storage/LTP family	-
BraA03g010730.3C	9.468	17.4107	42.4162	83.0147	62.652	37.7968	23.0983	61.1545	-1.41414	0.00565868	0.045751	BraA03g010730.3C	A03	4653696	4654081	+	297	-	-	-
BraA07g000110.3C	28.404	21.9924	37.8307	90.3704	49.2266	49.7812	29.409	63.1261	-1.10559	0.00569326	0.0459227	BraA07g000110.3C	A07	60888	62604	-	798	-	PF03330:Lytic transglycolase|PF01357:Pollen allergen	-
BraA09g042140.3C	0	5.49811	16.0494	63.0491	35.8011	9.21874	7.1825	36.023	-2.34076	0.00569918	0.0459479	BraA09g042140.3C	A09	32826854	32827513	+	660	-	PF04770:ZF-HD protein dimerisation region	ZF-HD_dimer
BraA03g010840.3C	1.052	2.74906	0	9.45737	6.2652	19.3594	1.26702	11.694	-3.13629	0.00570127	0.0459479	BraA03g010840.3C	A03	4688810	4689456	+	498	-	PF01575:MaoC like domain	-
BraA06g011260.3C	1002.56	624.952	564.021	84.0655	362.486	226.781	730.51	224.444	1.70179	0.00572998	0.0461168	BraA06g011260.3C	A06	6097340	6102650	-	4308	-	PF00005:ABC transporter|PF01061:ABC-2 type transporter|PF08370:Plant PDR ABC transporter associated|PF14510:ABC-transporter extracellular N-terminal	ABC2_membrane
BraA04g016310.3C	43.132	35.7377	17.1958	0	10.7403	12.9062	32.0218	7.88219	2.00573	0.00573386	0.0461198	BraA04g016310.3C	A04	12376807	12379017	+	1632	-	PF00067:Cytochrome P450	p450
BraA07g012810.3C	22.092	10.0799	14.903	48.3377	28.6409	40.5625	15.6916	39.1803	-1.32454	0.00574	0.0461432	BraA07g012810.3C	A07	12132317	12132586	+	270	-	-	-
BraA03g032120.3C	2.104	4.58176	29.806	87.2179	35.8011	24.8906	12.1639	49.3032	-2.03703	0.00578068	0.0464284	BraA03g032120.3C	A03	15931379	15934120	-	2490	-	PF02181:Formin Homology 2 Domain	FH2
BraA02g017260.3C	349.264	424.271	267.108	52.5409	202.276	78.3593	346.881	111.059	1.64189	0.0057858	0.046446	BraA02g017260.3C	A02	9419294	9423389	-	2403	-	PF13947:Wall-associated receptor kinase galacturonan-binding|PF14380:Wall-associated receptor kinase C-terminal|PF00069:Protein kinase domain	Pkinase
BraA09g034780.3C	74.692	82.4717	35.5379	12.6098	26.8508	39.6406	64.2339	26.3671	1.28141	0.00582895	0.0466349	BraA09g034780.3C	A09	27469147	27471976	-	1323	-	PF00069:Protein kinase domain|PF03822:NAF domain	Pkinase
BraA07g026980.3C	34.716	49.483	17.1958	96.6753	51.9116	76.5155	33.7983	75.0342	-1.13631	0.0058376	0.0466648	BraA07g026980.3C	A07	20437185	20438942	-	963	-	PF00891:O-methyltransferase|PF08100:Dimerisation domain	-
BraA03g002470.3C	6.312	16.4943	5.73192	0	0	1.84375	9.51275	0.614583	3.92833	0.00586839	0.0468061	BraA03g002470.3C	A03	1096480	1096920	-	441	-	-	-
BraA09g016060.3C	16.832	15.578	6.87831	2.10164	3.58011	0.921874	13.0961	2.20121	2.57213	0.00589576	0.0469718	BraA09g016060.3C	A09	9788046	9789261	+	945	-	PF03595:Voltage-dependent anion channel	C4dic_mal_tran
BraA05g008490.3C	75.744	107.213	40.1235	426.632	216.597	118.922	74.3602	254.05	-1.76972	0.00590206	0.0470089	BraA05g008490.3C	A05	4412895	4414631	+	900	-	PF00722:Glycosyl hydrolases family 16|PF06955:Xyloglucan endo-transglycosylase (XET) C-terminus	-
BraA04g013240.3C	2.104	9.16352	3.43915	18.9147	26.8508	14.75	4.90222	20.1719	-2.01148	0.00590572	0.0470118	BraA04g013240.3C	A04	10377855	10379146	-	489	-	PF00240:Ubiquitin family	ubiquitin
BraA09g063370.3C	64.172	71.4755	57.3192	15.7623	41.1713	34.1093	64.3222	30.3476	1.07615	0.00591019	0.0470223	BraA09g063370.3C	A09	43760685	43764049	-	2856	-	PF08263:Leucine rich repeat N-terminal domain|PF13855:Leucine rich repeat	LRRNT_2
BraA08g016140.3C	54.704	19.2434	26.3668	3.15246	17.9006	7.37499	33.4381	9.476	1.80125	0.00591361	0.0470352	BraA08g016140.3C	A08	13186218	13187931	+	1473	-	PF00201:UDP-glucoronosyl and UDP-glucosyl transferase	UDPGT
BraA07g009420.3C	23.144	20.1597	20.6349	58.8458	40.2763	39.6406	21.3129	46.2542	-1.11485	0.00594858	0.0472475	BraA07g009420.3C	A07	9348920	9354625	-	4149	-	PF00225:Kinesin motor domain	Kinesin
BraA06g018300.3C	819.508	930.097	491.799	127.149	229.127	429.593	747.135	261.957	1.51171	0.00595115	0.0472547	BraA06g018300.3C	A06	10255012	10257082	+	870	-	PF03083:Sugar efflux transporter for intercellular exchange	-
BraA06g033820.3C	29.456	49.483	18.3422	72.5065	71.6023	61.7656	32.4271	68.6248	-1.06703	0.00595596	0.0472582	BraA06g033820.3C	A06	23084158	23084652	-	369	-	PF01776:Ribosomal L22e protein family	-
BraA07g033050.3C	22.092	65.9773	82.5397	205.96	120.829	71.9062	56.8697	132.898	-1.2238	0.00597927	0.0473395	BraA07g033050.3C	A07	23730199	23731689	+	1224	-	PF00544:Pectate lyase	-
BraA08g030460.3C	41.028	29.3233	13.7566	6.30491	12.5304	7.37499	28.036	8.73677	1.67758	0.00598508	0.0473411	BraA08g030460.3C	A08	20643059	20643768	+	519	-	PF07983:X8 domain	-
BraA05g005940.3C	64.172	43.0685	57.3192	10.5082	33.116	26.7343	54.8533	23.4529	1.21266	0.00608163	0.0480102	BraA05g005940.3C	A05	2989855	2991525	-	1671	-	PF13637:Ankyrin repeats (many copies)	-
BraA04g019970.3C	6.312	11.9126	9.17108	33.6262	23.2707	23.0469	9.13188	26.6479	-1.53304	0.00617672	0.0485727	BraA04g019970.3C	A04	15025932	15027287	+	648	-	-	-
BraA10g015160.3C	77.848	43.0685	65.3439	13.6606	42.9614	22.125	62.0868	26.249	1.23017	0.00618448	0.0486069	BraA10g015160.3C	A10	12097856	12099762	+	1152	-	PF01237:Oxysterol-binding protein	-
BraA10g009940.3C	23.144	27.4906	43.5626	8.40655	13.4254	12.9062	31.3991	11.5794	1.42714	0.00621658	0.0488189	BraA10g009940.3C	A10	8201394	8203279	-	1440	-	-	-
BraA01g021360.3C	11.572	8.24717	2.29277	1.05082	0	0	7.37065	0.350273	4.43668	0.00622086	0.0488335	BraA01g021360.3C	A01	11687222	11690442	+	2559	-	PF02458:Transferase family	-
novel.135	31.56	25.6579	17.1958	52.5409	54.5967	47.9375	24.8045	51.6917	-1.05397	0.00622186	0.0488335	-	A01	19238120	19242981	-	1139	-	-	-
BraA03g047760.3C	31.56	40.3195	34.3915	15.7623	11.6354	17.5156	35.4237	14.9711	1.24724	0.00626564	0.0491365	BraA03g047760.3C	A03	24135335	24136887	+	765	-	PF09335:SNARE associated Golgi protein	-
BraA10g023540.3C	17.884	38.4868	13.7566	45.1852	51.0166	69.1406	23.3758	55.1141	-1.2224	0.00628933	0.0493088	BraA10g023540.3C	A10	16313519	16314517	+	999	-	PF07859:alpha/beta hydrolase fold	Abhydrolase_3
novel.913	9.468	15.578	25.2205	39.9311	43.8564	36.875	16.7555	40.2208	-1.27277	0.0062945	0.0493258	-	A06	8061727	8063684	+	1552	-	-	-
BraA04g003560.3C	19.988	38.4868	33.2452	106.133	53.7017	46.0937	30.5733	68.6427	-1.15924	0.0062986	0.0493357	BraA04g003560.3C	A04	2221441	2223075	+	1131	-	PF03088:Strictosidine synthase	Str_synth
BraA07g038520.3C	9.468	12.8289	1.14638	0	0.895028	0	7.81444	0.298343	4.52542	0.00629968	0.0493357	BraA07g038520.3C	A07	26509973	26515169	-	3741	-	PF05495:CHY zinc finger|PF13639:Ring finger domain|PF01814:Hemerythrin HHE cation binding domain|PF14599:Zinc-ribbon	zf-CHY
BraA07g019090.3C	2.104	4.58176	26.3668	223.824	69.8122	31.3437	11.0175	108.327	-3.30528	0.00633248	0.0495415	BraA07g019090.3C	A07	16218634	16219389	-	756	-	PF00314:Thaumatin family	Thaumatin
BraA05g002750.3C	3.156	3.66541	11.4638	19.9656	21.4807	23.0469	6.09508	21.4977	-1.8471	0.00633291	0.0495415	BraA05g002750.3C	A05	1507847	1508584	-	672	-	-	-
BraA03g037500.3C	115.72	62.3119	52.7337	11.559	36.6962	46.0937	76.9219	31.4496	1.28278	0.0063575	0.0496525	BraA03g037500.3C	A03	18555894	18556951	+	411	-	PF01627:Hpt domain	Hpt
BraA09g059700.3C	17.884	15.578	5.73192	2.10164	3.58011	0	13.0646	1.89392	2.78853	0.00635839	0.0496525	BraA09g059700.3C	A09	41978916	41980521	-	1542	-	PF03254:Xyloglucan fucosyltransferase	-
BraA06g018770.3C	14.728	30.2396	18.3422	55.6934	50.1216	37.7968	21.1033	47.8706	-1.16885	0.0063599	0.0496525	BraA06g018770.3C	A06	10642619	10644726	-	1113	-	PF02319:E2F/DP family winged-helix DNA-binding domain	E2F_TDP
BraA09g048300.3C	72.588	78.8063	66.4903	10.5082	43.8564	40.5625	72.6282	31.6423	1.18976	0.00639446	0.049859	BraA09g048300.3C	A09	36368722	36369738	+	1017	-	PF00069:Protein kinase domain	Pkinase
BraA10g002620.3C	4.208	1.8327	28.6596	70.4048	47.4365	21.2031	11.5668	46.3482	-2.02552	0.00641101	0.0499743	BraA10g002620.3C	A10	1337963	1340299	-	2337	-	PF00082:Subtilase family|PF02225:PA domain|PF05922:Peptidase inhibitor I9	Peptidase_S8
BraA03g014090.3C	10.52	2.74906	1.14638	14.7115	26.8508	20.2812	4.80515	20.6145	-2.10253	0.00641651	0.0499907	BraA03g014090.3C	A03	6222324	6223094	+	528	-	-	-
BraA06g014390.3C	16.832	20.1597	6.87831	1.05082	3.58011	3.6875	14.6234	2.77281	2.38557	0.00642076	0.0499907	BraA06g014390.3C	A06	7657044	7659110	+	1101	-	PF00319:SRF-type transcription factor (DNA-binding and dimerisation domain)	SRF-TF
BraA04g000860.3C	18.936	28.4069	27.5132	64.0999	57.2818	37.7968	24.952	53.0595	-1.08475	0.00642187	0.0499907	BraA04g000860.3C	A04	514209	516385	-	1254	-	PF03283:Pectinacetylesterase	-
