# Supplementary material for: Transcriptome and Metabolome Profiling to Explore the Causes of Purple Leaves Formation in Non-Heading Chinese Cabbage (Brassica rapa L. ssp. chinensis Makino var. mutliceps Hort.)
Source: Foods. 2022 Jun 17;11(12):1787. doi: 10.3390/foods11121787 (PMC9222747; doi:10.3390/foods11121787)
Supplement: Supplementary file 1 [file foods-11-01787-s001.zip › foods-1720527-supplementary/Table S3. List of all significantly GO enrichment analysis.xlsx]

## Sheet: Sheet1
Table S3. List of all significantly GO enrichment analysis
Category	GOID	Description	GeneRatio	BgRatio	pvalue	padj	geneID	geneName	Count	Up	Up_Gene_id	Down	Down_Gene_id
BP	GO:0006073	cellular glucan metabolic process	18/602	96/10058	1.28e-05	0.00151394	BraA03g055670.3C/BraA03g004030.3C/BraA03g057280.3C/BraA03g019170.3C/BraA01g000060.3C/BraA06g008170.3C/BraA02g012200.3C/BraA04g023370.3C/BraA08g018140.3C/BraA03g042150.3C/BraA03g048470.3C/BraA10g004390.3C/novel.820/novel.41/BraA04g026160.3C/BraA01g007420.3C/BraA08g032010.3C/BraA05g008490.3C	BraA03g055670.3C/BraA03g004030.3C/BraA03g057280.3C/BraA03g019170.3C/BraA01g000060.3C/BraA06g008170.3C/BraA02g012200.3C/BraA04g023370.3C/BraA08g018140.3C/BraA03g042150.3C/BraA03g048470.3C/BraA10g004390.3C/-/-/BraA04g026160.3C/BraA01g007420.3C/BraA08g032010.3C/BraA05g008490.3C	18	5	BraA02g012200.3C/BraA04g023370.3C/BraA08g018140.3C/BraA10g004390.3C/novel.820	13	BraA03g055670.3C/BraA03g004030.3C/BraA03g057280.3C/BraA03g019170.3C/BraA01g000060.3C/BraA06g008170.3C/BraA03g042150.3C/BraA03g048470.3C/novel.41/BraA04g026160.3C/BraA01g007420.3C/BraA08g032010.3C/BraA05g008490.3C
BP	GO:0044042	glucan metabolic process	18/602	96/10058	1.28e-05	0.00151394	BraA03g055670.3C/BraA03g004030.3C/BraA03g057280.3C/BraA03g019170.3C/BraA01g000060.3C/BraA06g008170.3C/BraA02g012200.3C/BraA04g023370.3C/BraA08g018140.3C/BraA03g042150.3C/BraA03g048470.3C/BraA10g004390.3C/novel.820/novel.41/BraA04g026160.3C/BraA01g007420.3C/BraA08g032010.3C/BraA05g008490.3C	BraA03g055670.3C/BraA03g004030.3C/BraA03g057280.3C/BraA03g019170.3C/BraA01g000060.3C/BraA06g008170.3C/BraA02g012200.3C/BraA04g023370.3C/BraA08g018140.3C/BraA03g042150.3C/BraA03g048470.3C/BraA10g004390.3C/-/-/BraA04g026160.3C/BraA01g007420.3C/BraA08g032010.3C/BraA05g008490.3C	18	5	BraA02g012200.3C/BraA04g023370.3C/BraA08g018140.3C/BraA10g004390.3C/novel.820	13	BraA03g055670.3C/BraA03g004030.3C/BraA03g057280.3C/BraA03g019170.3C/BraA01g000060.3C/BraA06g008170.3C/BraA03g042150.3C/BraA03g048470.3C/novel.41/BraA04g026160.3C/BraA01g007420.3C/BraA08g032010.3C/BraA05g008490.3C
BP	GO:0044264	cellular polysaccharide metabolic process	18/602	96/10058	1.28e-05	0.00151394	BraA03g055670.3C/BraA03g004030.3C/BraA03g057280.3C/BraA03g019170.3C/BraA01g000060.3C/BraA06g008170.3C/BraA02g012200.3C/BraA04g023370.3C/BraA08g018140.3C/BraA03g042150.3C/BraA03g048470.3C/BraA10g004390.3C/novel.820/novel.41/BraA04g026160.3C/BraA01g007420.3C/BraA08g032010.3C/BraA05g008490.3C	BraA03g055670.3C/BraA03g004030.3C/BraA03g057280.3C/BraA03g019170.3C/BraA01g000060.3C/BraA06g008170.3C/BraA02g012200.3C/BraA04g023370.3C/BraA08g018140.3C/BraA03g042150.3C/BraA03g048470.3C/BraA10g004390.3C/-/-/BraA04g026160.3C/BraA01g007420.3C/BraA08g032010.3C/BraA05g008490.3C	18	5	BraA02g012200.3C/BraA04g023370.3C/BraA08g018140.3C/BraA10g004390.3C/novel.820	13	BraA03g055670.3C/BraA03g004030.3C/BraA03g057280.3C/BraA03g019170.3C/BraA01g000060.3C/BraA06g008170.3C/BraA03g042150.3C/BraA03g048470.3C/novel.41/BraA04g026160.3C/BraA01g007420.3C/BraA08g032010.3C/BraA05g008490.3C
BP	GO:0005976	polysaccharide metabolic process	18/602	109/10058	7.5e-05	0.00600381	BraA03g055670.3C/BraA03g004030.3C/BraA03g057280.3C/BraA03g019170.3C/BraA01g000060.3C/BraA06g008170.3C/BraA02g012200.3C/BraA04g023370.3C/BraA08g018140.3C/BraA03g042150.3C/BraA03g048470.3C/BraA10g004390.3C/novel.820/novel.41/BraA04g026160.3C/BraA01g007420.3C/BraA08g032010.3C/BraA05g008490.3C	BraA03g055670.3C/BraA03g004030.3C/BraA03g057280.3C/BraA03g019170.3C/BraA01g000060.3C/BraA06g008170.3C/BraA02g012200.3C/BraA04g023370.3C/BraA08g018140.3C/BraA03g042150.3C/BraA03g048470.3C/BraA10g004390.3C/-/-/BraA04g026160.3C/BraA01g007420.3C/BraA08g032010.3C/BraA05g008490.3C	18	5	BraA02g012200.3C/BraA04g023370.3C/BraA08g018140.3C/BraA10g004390.3C/novel.820	13	BraA03g055670.3C/BraA03g004030.3C/BraA03g057280.3C/BraA03g019170.3C/BraA01g000060.3C/BraA06g008170.3C/BraA03g042150.3C/BraA03g048470.3C/novel.41/BraA04g026160.3C/BraA01g007420.3C/BraA08g032010.3C/BraA05g008490.3C
BP	GO:0030001	metal ion transport	23/602	161/10058	8.43e-05	0.00600381	BraA10g011130.3C/BraA02g042050.3C/BraA02g031570.3C/BraA10g004050.3C/BraA10g004060.3C/BraA05g034330.3C/BraA09g061640.3C/BraA10g022530.3C/BraA03g055500.3C/novel.1537/BraA10g021150.3C/BraA05g014190.3C/BraA01g028630.3C/BraA02g000900.3C/BraA06g018080.3C/BraA03g014820.3C/BraA07g021340.3C/BraA01g007590.3C/BraA09g016600.3C/BraA07g022320.3C/BraA02g007060.3C/BraA02g007930.3C/BraA03g048930.3C	BraA10g011130.3C/BraA02g042050.3C/BraA02g031570.3C/BraA10g004050.3C/BraA10g004060.3C/BraA05g034330.3C/BraA09g061640.3C/BraA10g022530.3C/BraA03g055500.3C/-/BraA10g021150.3C/BraA05g014190.3C/BraA01g028630.3C/BraA02g000900.3C/BraA06g018080.3C/BraA03g014820.3C/BraA07g021340.3C/BraA01g007590.3C/BraA09g016600.3C/BraA07g022320.3C/BraA02g007060.3C/BraA02g007930.3C/BraA03g048930.3C	23	16	BraA10g011130.3C/BraA02g031570.3C/BraA10g004050.3C/BraA10g004060.3C/BraA05g034330.3C/BraA09g061640.3C/BraA10g022530.3C/BraA03g055500.3C/novel.1537/BraA05g014190.3C/BraA01g028630.3C/BraA02g000900.3C/BraA03g014820.3C/BraA09g016600.3C/BraA07g022320.3C/BraA02g007060.3C	7	BraA02g042050.3C/BraA10g021150.3C/BraA06g018080.3C/BraA07g021340.3C/BraA01g007590.3C/BraA02g007930.3C/BraA03g048930.3C
BP	GO:0044262	cellular carbohydrate metabolic process	22/602	155/10058	0.000131754	0.00781741	BraA03g055670.3C/BraA03g004030.3C/BraA03g057280.3C/BraA01g030720.3C/BraA03g019170.3C/BraA01g000060.3C/BraA05g018300.3C/BraA06g008170.3C/BraA08g026340.3C/BraA02g012200.3C/BraA04g023370.3C/BraA08g018140.3C/BraA03g042150.3C/BraA03g048470.3C/BraA10g004390.3C/novel.820/novel.41/BraA04g026160.3C/BraA01g007420.3C/BraA08g032010.3C/BraA03g001380.3C/BraA05g008490.3C	BraA03g055670.3C/BraA03g004030.3C/BraA03g057280.3C/BraA01g030720.3C/BraA03g019170.3C/BraA01g000060.3C/BraA05g018300.3C/BraA06g008170.3C/BraA08g026340.3C/BraA02g012200.3C/BraA04g023370.3C/BraA08g018140.3C/BraA03g042150.3C/BraA03g048470.3C/BraA10g004390.3C/-/-/BraA04g026160.3C/BraA01g007420.3C/BraA08g032010.3C/BraA03g001380.3C/BraA05g008490.3C	22	8	BraA01g030720.3C/BraA05g018300.3C/BraA08g026340.3C/BraA02g012200.3C/BraA04g023370.3C/BraA08g018140.3C/BraA10g004390.3C/novel.820	14	BraA03g055670.3C/BraA03g004030.3C/BraA03g057280.3C/BraA03g019170.3C/BraA01g000060.3C/BraA06g008170.3C/BraA03g042150.3C/BraA03g048470.3C/novel.41/BraA04g026160.3C/BraA01g007420.3C/BraA08g032010.3C/BraA03g001380.3C/BraA05g008490.3C
BP	GO:0071554	cell wall organization or biogenesis	16/602	111/10058	0.000890483	0.0452874	BraA01g024980.3C/BraA06g024960.3C/BraA05g003680.3C/BraA03g043890.3C/BraA09g001840.3C/BraA01g023800.3C/BraA10g001440.3C/BraA04g030600.3C/BraA07g028250.3C/BraA04g030620.3C/BraA03g022840.3C/BraA03g023660.3C/BraA05g016640.3C/BraA07g040410.3C/BraA03g018400.3C/BraA09g059700.3C	BraA01g024980.3C/BraA06g024960.3C/BraA05g003680.3C/BraA03g043890.3C/BraA09g001840.3C/BraA01g023800.3C/BraA10g001440.3C/BraA04g030600.3C/BraA07g028250.3C/BraA04g030620.3C/BraA03g022840.3C/BraA03g023660.3C/BraA05g016640.3C/BraA07g040410.3C/BraA03g018400.3C/BraA09g059700.3C	16	9	BraA05g003680.3C/BraA09g001840.3C/BraA04g030600.3C/BraA04g030620.3C/BraA03g022840.3C/BraA03g023660.3C/BraA07g040410.3C/BraA03g018400.3C/BraA09g059700.3C	7	BraA01g024980.3C/BraA06g024960.3C/BraA03g043890.3C/BraA01g023800.3C/BraA10g001440.3C/BraA07g028250.3C/BraA05g016640.3C
CC	GO:0005618	cell wall	21/211	108/3778	2.98e-07	1.25e-05	BraA01g024980.3C/BraA03g055670.3C/BraA06g024960.3C/BraA09g001840.3C/BraA03g019170.3C/BraA01g023800.3C/BraA06g008170.3C/BraA10g001440.3C/BraA02g012200.3C/BraA08g018140.3C/BraA03g042150.3C/BraA09g011770.3C/BraA04g030600.3C/BraA04g030620.3C/BraA03g023660.3C/novel.41/BraA04g026160.3C/BraA01g007420.3C/BraA05g016640.3C/BraA08g032010.3C/BraA05g008490.3C	BraA01g024980.3C/BraA03g055670.3C/BraA06g024960.3C/BraA09g001840.3C/BraA03g019170.3C/BraA01g023800.3C/BraA06g008170.3C/BraA10g001440.3C/BraA02g012200.3C/BraA08g018140.3C/BraA03g042150.3C/BraA09g011770.3C/BraA04g030600.3C/BraA04g030620.3C/BraA03g023660.3C/-/BraA04g026160.3C/BraA01g007420.3C/BraA05g016640.3C/BraA08g032010.3C/BraA05g008490.3C	21	6	BraA09g001840.3C/BraA02g012200.3C/BraA08g018140.3C/BraA04g030600.3C/BraA04g030620.3C/BraA03g023660.3C	15	BraA01g024980.3C/BraA03g055670.3C/BraA06g024960.3C/BraA03g019170.3C/BraA01g023800.3C/BraA06g008170.3C/BraA10g001440.3C/BraA03g042150.3C/BraA09g011770.3C/novel.41/BraA04g026160.3C/BraA01g007420.3C/BraA05g016640.3C/BraA08g032010.3C/BraA05g008490.3C
CC	GO:0030312	external encapsulating structure	21/211	108/3778	2.98e-07	1.25e-05	BraA01g024980.3C/BraA03g055670.3C/BraA06g024960.3C/BraA09g001840.3C/BraA03g019170.3C/BraA01g023800.3C/BraA06g008170.3C/BraA10g001440.3C/BraA02g012200.3C/BraA08g018140.3C/BraA03g042150.3C/BraA09g011770.3C/BraA04g030600.3C/BraA04g030620.3C/BraA03g023660.3C/novel.41/BraA04g026160.3C/BraA01g007420.3C/BraA05g016640.3C/BraA08g032010.3C/BraA05g008490.3C	BraA01g024980.3C/BraA03g055670.3C/BraA06g024960.3C/BraA09g001840.3C/BraA03g019170.3C/BraA01g023800.3C/BraA06g008170.3C/BraA10g001440.3C/BraA02g012200.3C/BraA08g018140.3C/BraA03g042150.3C/BraA09g011770.3C/BraA04g030600.3C/BraA04g030620.3C/BraA03g023660.3C/-/BraA04g026160.3C/BraA01g007420.3C/BraA05g016640.3C/BraA08g032010.3C/BraA05g008490.3C	21	6	BraA09g001840.3C/BraA02g012200.3C/BraA08g018140.3C/BraA04g030600.3C/BraA04g030620.3C/BraA03g023660.3C	15	BraA01g024980.3C/BraA03g055670.3C/BraA06g024960.3C/BraA03g019170.3C/BraA01g023800.3C/BraA06g008170.3C/BraA10g001440.3C/BraA03g042150.3C/BraA09g011770.3C/novel.41/BraA04g026160.3C/BraA01g007420.3C/BraA05g016640.3C/BraA08g032010.3C/BraA05g008490.3C
CC	GO:0005576	extracellular region	13/211	51/3778	2.56e-06	7.17e-05	BraA03g055670.3C/BraA03g019170.3C/BraA06g008170.3C/BraA02g012200.3C/BraA08g018140.3C/BraA03g042150.3C/novel.41/BraA04g026160.3C/BraA01g007420.3C/BraA09g039220.3C/BraA07g035040.3C/BraA08g032010.3C/BraA05g008490.3C	BraA03g055670.3C/BraA03g019170.3C/BraA06g008170.3C/BraA02g012200.3C/BraA08g018140.3C/BraA03g042150.3C/-/BraA04g026160.3C/BraA01g007420.3C/BraA09g039220.3C/BraA07g035040.3C/BraA08g032010.3C/BraA05g008490.3C	13	4	BraA02g012200.3C/BraA08g018140.3C/BraA09g039220.3C/BraA07g035040.3C	9	BraA03g055670.3C/BraA03g019170.3C/BraA06g008170.3C/BraA03g042150.3C/novel.41/BraA04g026160.3C/BraA01g007420.3C/BraA08g032010.3C/BraA05g008490.3C
CC	GO:0048046	apoplast	11/211	40/3778	7e-06	0.000147057	BraA03g055670.3C/BraA03g019170.3C/BraA06g008170.3C/BraA02g012200.3C/BraA08g018140.3C/BraA03g042150.3C/novel.41/BraA04g026160.3C/BraA01g007420.3C/BraA08g032010.3C/BraA05g008490.3C	BraA03g055670.3C/BraA03g019170.3C/BraA06g008170.3C/BraA02g012200.3C/BraA08g018140.3C/BraA03g042150.3C/-/BraA04g026160.3C/BraA01g007420.3C/BraA08g032010.3C/BraA05g008490.3C	11	2	BraA02g012200.3C/BraA08g018140.3C	9	BraA03g055670.3C/BraA03g019170.3C/BraA06g008170.3C/BraA03g042150.3C/novel.41/BraA04g026160.3C/BraA01g007420.3C/BraA08g032010.3C/BraA05g008490.3C
CC	GO:0071944	cell periphery	24/211	181/3778	4.85e-05	0.000815215	BraA01g024980.3C/BraA03g055670.3C/BraA06g024960.3C/BraA09g001840.3C/BraA03g019170.3C/BraA01g023800.3C/BraA06g008170.3C/BraA10g001440.3C/BraA02g012200.3C/BraA08g018140.3C/BraA03g042150.3C/BraA09g011770.3C/BraA04g030600.3C/BraA10g004390.3C/BraA10g005630.3C/BraA04g030620.3C/BraA03g023660.3C/novel.41/BraA04g026160.3C/BraA01g007420.3C/BraA05g016640.3C/BraA08g032010.3C/BraA04g007370.3C/BraA05g008490.3C	BraA01g024980.3C/BraA03g055670.3C/BraA06g024960.3C/BraA09g001840.3C/BraA03g019170.3C/BraA01g023800.3C/BraA06g008170.3C/BraA10g001440.3C/BraA02g012200.3C/BraA08g018140.3C/BraA03g042150.3C/BraA09g011770.3C/BraA04g030600.3C/BraA10g004390.3C/BraA10g005630.3C/BraA04g030620.3C/BraA03g023660.3C/-/BraA04g026160.3C/BraA01g007420.3C/BraA05g016640.3C/BraA08g032010.3C/BraA04g007370.3C/BraA05g008490.3C	24	9	BraA09g001840.3C/BraA02g012200.3C/BraA08g018140.3C/BraA04g030600.3C/BraA10g004390.3C/BraA10g005630.3C/BraA04g030620.3C/BraA03g023660.3C/BraA04g007370.3C	15	BraA01g024980.3C/BraA03g055670.3C/BraA06g024960.3C/BraA03g019170.3C/BraA01g023800.3C/BraA06g008170.3C/BraA10g001440.3C/BraA03g042150.3C/BraA09g011770.3C/novel.41/BraA04g026160.3C/BraA01g007420.3C/BraA05g016640.3C/BraA08g032010.3C/BraA05g008490.3C
MF	GO:0016758	transferase activity, transferring hexosyl groups	43/830	354/15427	4.82e-07	0.000121877	BraA10g012180.3C/BraA06g021610.3C/BraA08g009740.3C/BraA01g032130.3C/BraA03g055670.3C/BraA05g025550.3C/BraA03g004030.3C/BraA02g006790.3C/BraA06g033060.3C/BraA03g057280.3C/BraA03g006540.3C/BraA09g009920.3C/BraA03g019170.3C/BraA01g000060.3C/BraA06g008170.3C/BraA02g012200.3C/BraA04g023370.3C/BraA05g008530.3C/BraA08g018140.3C/BraA03g042150.3C/BraA09g044110.3C/BraA09g044100.3C/BraA07g014710.3C/BraA03g0…	BraA10g012180.3C/BraA06g021610.3C/BraA08g009740.3C/BraA01g032130.3C/BraA03g055670.3C/BraA05g025550.3C/BraA03g004030.3C/BraA02g006790.3C/BraA06g033060.3C/BraA03g057280.3C/BraA03g006540.3C/BraA09g009920.3C/BraA03g019170.3C/BraA01g000060.3C/BraA06g008170.3C/BraA02g012200.3C/BraA04g023370.3C/BraA05g008530.3C/BraA08g018140.3C/BraA03g042150.3C/BraA09g044110.3C/BraA09g044100.3C/BraA07g014710.3C/BraA03g0…	43	17	BraA02g012200.3C/BraA04g023370.3C/BraA05g008530.3C/BraA08g018140.3C/BraA09g044110.3C/BraA09g044100.3C/BraA07g014710.3C/BraA08g034260.3C/BraA10g004390.3C/novel.820/BraA09g040610.3C/BraA03g033060.3C/BraA07g037810.3C/BraA01g021150.3C/BraA05g008520.3C/BraA08g016140.3C/BraA09g059700.3C	26	BraA10g012180.3C/BraA06g021610.3C/BraA08g009740.3C/BraA01g032130.3C/BraA03g055670.3C/BraA05g025550.3C/BraA03g004030.3C/BraA02g006790.3C/BraA06g033060.3C/BraA03g057280.3C/BraA03g006540.3C/BraA09g009920.3C/BraA03g019170.3C/BraA01g000060.3C/BraA06g008170.3C/BraA03g042150.3C/BraA03g048470.3C/BraA07g028250.3C/BraA08g032070.3C/novel.41/BraA06g008310.3C/BraA04g026160.3C/BraA01g007420.3C/BraA09g038970.3C…
MF	GO:0004553	hydrolase activity, hydrolyzing O-glycosyl compounds	45/830	390/15427	1.11e-06	0.000140566	BraA03g051490.3C/BraA03g055670.3C/BraA01g043570.3C/BraA05g003680.3C/BraA09g015710.3C/BraA09g014400.3C/BraA01g014510.3C/BraA02g040140.3C/BraA03g019170.3C/BraA09g013860.3C/BraA09g046250.3C/BraA03g039640.3C/BraA06g008170.3C/BraA03g027470.3C/BraA02g012200.3C/BraA09g052040.3C/BraA02g004580.3C/BraA07g024990.3C/BraA08g018140.3C/BraA03g009930.3C/BraA03g042150.3C/BraA09g018490.3C/BraA04g023710.3C/BraA04g0…	BraA03g051490.3C/BraA03g055670.3C/BraA01g043570.3C/BraA05g003680.3C/BraA09g015710.3C/BraA09g014400.3C/BraA01g014510.3C/BraA02g040140.3C/BraA03g019170.3C/BraA09g013860.3C/BraA09g046250.3C/BraA03g039640.3C/BraA06g008170.3C/BraA03g027470.3C/BraA02g012200.3C/BraA09g052040.3C/BraA02g004580.3C/BraA07g024990.3C/BraA08g018140.3C/BraA03g009930.3C/BraA03g042150.3C/BraA09g018490.3C/BraA04g023710.3C/BraA04g0…	45	18	BraA01g043570.3C/BraA05g003680.3C/BraA02g040140.3C/BraA03g039640.3C/BraA02g012200.3C/BraA09g052040.3C/BraA08g018140.3C/BraA09g018490.3C/BraA04g003370.3C/BraA09g008310.3C/BraA09g047910.3C/BraA03g022840.3C/BraA09g047900.3C/BraA05g012870.3C/BraA02g016750.3C/BraA04g031090.3C/BraA03g018400.3C/BraA04g003430.3C	27	BraA03g051490.3C/BraA03g055670.3C/BraA09g015710.3C/BraA09g014400.3C/BraA01g014510.3C/BraA03g019170.3C/BraA09g013860.3C/BraA09g046250.3C/BraA06g008170.3C/BraA03g027470.3C/BraA02g004580.3C/BraA07g024990.3C/BraA03g009930.3C/BraA03g042150.3C/BraA04g023710.3C/BraA06g004790.3C/novel.41/BraA05g011790.3C/BraA01g014090.3C/BraA10g019680.3C/BraA07g030710.3C/BraA04g026160.3C/BraA01g007420.3C/BraA08g031970.3C…
MF	GO:0016798	hydrolase activity, acting on glycosyl bonds	45/830	408/15427	3.77e-06	0.000318097	BraA03g051490.3C/BraA03g055670.3C/BraA01g043570.3C/BraA05g003680.3C/BraA09g015710.3C/BraA09g014400.3C/BraA01g014510.3C/BraA02g040140.3C/BraA03g019170.3C/BraA09g013860.3C/BraA09g046250.3C/BraA03g039640.3C/BraA06g008170.3C/BraA03g027470.3C/BraA02g012200.3C/BraA09g052040.3C/BraA02g004580.3C/BraA07g024990.3C/BraA08g018140.3C/BraA03g009930.3C/BraA03g042150.3C/BraA09g018490.3C/BraA04g023710.3C/BraA04g0…	BraA03g051490.3C/BraA03g055670.3C/BraA01g043570.3C/BraA05g003680.3C/BraA09g015710.3C/BraA09g014400.3C/BraA01g014510.3C/BraA02g040140.3C/BraA03g019170.3C/BraA09g013860.3C/BraA09g046250.3C/BraA03g039640.3C/BraA06g008170.3C/BraA03g027470.3C/BraA02g012200.3C/BraA09g052040.3C/BraA02g004580.3C/BraA07g024990.3C/BraA08g018140.3C/BraA03g009930.3C/BraA03g042150.3C/BraA09g018490.3C/BraA04g023710.3C/BraA04g0…	45	18	BraA01g043570.3C/BraA05g003680.3C/BraA02g040140.3C/BraA03g039640.3C/BraA02g012200.3C/BraA09g052040.3C/BraA08g018140.3C/BraA09g018490.3C/BraA04g003370.3C/BraA09g008310.3C/BraA09g047910.3C/BraA03g022840.3C/BraA09g047900.3C/BraA05g012870.3C/BraA02g016750.3C/BraA04g031090.3C/BraA03g018400.3C/BraA04g003430.3C	27	BraA03g051490.3C/BraA03g055670.3C/BraA09g015710.3C/BraA09g014400.3C/BraA01g014510.3C/BraA03g019170.3C/BraA09g013860.3C/BraA09g046250.3C/BraA06g008170.3C/BraA03g027470.3C/BraA02g004580.3C/BraA07g024990.3C/BraA03g009930.3C/BraA03g042150.3C/BraA04g023710.3C/BraA06g004790.3C/novel.41/BraA05g011790.3C/BraA01g014090.3C/BraA10g019680.3C/BraA07g030710.3C/BraA04g026160.3C/BraA01g007420.3C/BraA08g031970.3C…
MF	GO:0016762	xyloglucan:xyloglucosyl transferase activity	11/830	40/15427	5.62e-06	0.000355257	BraA03g055670.3C/BraA03g019170.3C/BraA06g008170.3C/BraA02g012200.3C/BraA08g018140.3C/BraA03g042150.3C/novel.41/BraA04g026160.3C/BraA01g007420.3C/BraA08g032010.3C/BraA05g008490.3C	BraA03g055670.3C/BraA03g019170.3C/BraA06g008170.3C/BraA02g012200.3C/BraA08g018140.3C/BraA03g042150.3C/-/BraA04g026160.3C/BraA01g007420.3C/BraA08g032010.3C/BraA05g008490.3C	11	2	BraA02g012200.3C/BraA08g018140.3C	9	BraA03g055670.3C/BraA03g019170.3C/BraA06g008170.3C/BraA03g042150.3C/novel.41/BraA04g026160.3C/BraA01g007420.3C/BraA08g032010.3C/BraA05g008490.3C
MF	GO:0046982	protein heterodimerization activity	18/830	102/15427	7.49e-06	0.000379025	BraA06g033870.3C/BraA02g010590.3C/BraA10g017710.3C/BraA09g008610.3C/BraA10g027500.3C/BraA09g019360.3C/BraA02g039530.3C/BraA02g003440.3C/BraA06g004960.3C/BraA03g011050.3C/BraA10g018700.3C/BraA02g010560.3C/BraA05g026520.3C/BraA02g045160.3C/BraA09g045430.3C/BraA06g005090.3C/BraA09g063000.3C/BraA04g007700.3C	BraA06g033870.3C/BraA02g010590.3C/BraA10g017710.3C/BraA09g008610.3C/BraA10g027500.3C/BraA09g019360.3C/BraA02g039530.3C/BraA02g003440.3C/BraA06g004960.3C/BraA03g011050.3C/BraA10g018700.3C/BraA02g010560.3C/BraA05g026520.3C/BraA02g045160.3C/BraA09g045430.3C/BraA06g005090.3C/BraA09g063000.3C/BraA04g007700.3C	18	0		18	BraA06g033870.3C/BraA02g010590.3C/BraA10g017710.3C/BraA09g008610.3C/BraA10g027500.3C/BraA09g019360.3C/BraA02g039530.3C/BraA02g003440.3C/BraA06g004960.3C/BraA03g011050.3C/BraA10g018700.3C/BraA02g010560.3C/BraA05g026520.3C/BraA02g045160.3C/BraA09g045430.3C/BraA06g005090.3C/BraA09g063000.3C/BraA04g007700.3C
MF	GO:0016705	oxidoreductase activity, acting on paired donors, with incorporation or reduction of molecular oxygen	33/830	286/15427	2.97e-05	0.00125271	BraA03g016260.3C/BraA10g030360.3C/BraA06g032230.3C/BraA07g037490.3C/BraA03g059910.3C/novel.1568/BraA08g007500.3C/BraA03g016390.3C/novel.967/novel.319/BraA05g005260.3C/BraA03g044290.3C/BraA03g023760.3C/BraA05g015120.3C/BraA03g060670.3C/BraA07g016610.3C/BraA06g031530.3C/BraA02g041800.3C/BraA02g042310.3C/BraA03g028710.3C/BraA04g021710.3C/BraA04g024680.3C/BraA03g044300.3C/BraA10g030300.3C/BraA06g0445…	BraA03g016260.3C/BraA10g030360.3C/BraA06g032230.3C/BraA07g037490.3C/BraA03g059910.3C/-/BraA08g007500.3C/BraA03g016390.3C/-/-/BraA05g005260.3C/BraA03g044290.3C/BraA03g023760.3C/BraA05g015120.3C/BraA03g060670.3C/BraA07g016610.3C/BraA06g031530.3C/BraA02g041800.3C/BraA02g042310.3C/BraA03g028710.3C/BraA04g021710.3C/BraA04g024680.3C/BraA03g044300.3C/BraA10g030300.3C/BraA06g044540.3C/BraA03g059990.3C/Br…	33	18	novel.1568/BraA08g007500.3C/BraA03g016390.3C/novel.967/novel.319/BraA05g005260.3C/BraA03g023760.3C/BraA05g015120.3C/BraA07g016610.3C/BraA02g041800.3C/BraA02g042310.3C/BraA03g028710.3C/BraA04g000970.3C/BraA09g002820.3C/novel.318/BraA10g028690.3C/BraA09g051380.3C/BraA04g016310.3C	15	BraA03g016260.3C/BraA10g030360.3C/BraA06g032230.3C/BraA07g037490.3C/BraA03g059910.3C/BraA03g044290.3C/BraA03g060670.3C/BraA06g031530.3C/BraA04g021710.3C/BraA04g024680.3C/BraA03g044300.3C/BraA10g030300.3C/BraA06g044540.3C/BraA03g059990.3C/BraA08g031480.3C
MF	GO:0016757	transferase activity, transferring glycosyl groups	46/830	460/15427	3.73e-05	0.00132111	BraA10g012180.3C/BraA06g021610.3C/BraA08g009740.3C/BraA01g032130.3C/BraA03g055670.3C/BraA05g025550.3C/BraA03g004030.3C/BraA02g006790.3C/BraA06g033060.3C/BraA03g057280.3C/BraA03g006540.3C/BraA09g009920.3C/BraA03g019170.3C/BraA01g000060.3C/BraA06g008170.3C/BraA02g012200.3C/BraA04g023370.3C/BraA05g008530.3C/BraA08g018140.3C/BraA03g042150.3C/BraA09g054490.3C/BraA09g044110.3C/BraA09g044100.3C/BraA07g0…	BraA10g012180.3C/BraA06g021610.3C/BraA08g009740.3C/BraA01g032130.3C/BraA03g055670.3C/BraA05g025550.3C/BraA03g004030.3C/BraA02g006790.3C/BraA06g033060.3C/BraA03g057280.3C/BraA03g006540.3C/BraA09g009920.3C/BraA03g019170.3C/BraA01g000060.3C/BraA06g008170.3C/BraA02g012200.3C/BraA04g023370.3C/BraA05g008530.3C/BraA08g018140.3C/BraA03g042150.3C/BraA09g054490.3C/BraA09g044110.3C/BraA09g044100.3C/BraA07g0…	46	18	BraA02g012200.3C/BraA04g023370.3C/BraA05g008530.3C/BraA08g018140.3C/BraA09g044110.3C/BraA09g044100.3C/BraA07g014710.3C/BraA08g034260.3C/BraA10g004390.3C/novel.820/BraA09g040610.3C/BraA02g026980.3C/BraA03g033060.3C/BraA07g037810.3C/BraA01g021150.3C/BraA05g008520.3C/BraA08g016140.3C/BraA09g059700.3C	28	BraA10g012180.3C/BraA06g021610.3C/BraA08g009740.3C/BraA01g032130.3C/BraA03g055670.3C/BraA05g025550.3C/BraA03g004030.3C/BraA02g006790.3C/BraA06g033060.3C/BraA03g057280.3C/BraA03g006540.3C/BraA09g009920.3C/BraA03g019170.3C/BraA01g000060.3C/BraA06g008170.3C/BraA03g042150.3C/BraA09g054490.3C/BraA03g048470.3C/BraA07g028250.3C/BraA08g032070.3C/novel.41/BraA06g008310.3C/BraA04g026160.3C/BraA01g007420.3C…
MF	GO:0001871	pattern binding	10/830	41/15427	4.7e-05	0.00132111	BraA06g016660.3C/BraA08g027400.3C/BraA02g017190.3C/BraA07g026110.3C/BraA07g019460.3C/BraA10g003440.3C/novel.465/BraA06g016670.3C/novel.1204/BraA02g017260.3C	BraA06g016660.3C/BraA08g027400.3C/BraA02g017190.3C/BraA07g026110.3C/BraA07g019460.3C/BraA10g003440.3C/-/BraA06g016670.3C/-/BraA02g017260.3C	10	10	BraA06g016660.3C/BraA08g027400.3C/BraA02g017190.3C/BraA07g026110.3C/BraA07g019460.3C/BraA10g003440.3C/novel.465/BraA06g016670.3C/novel.1204/BraA02g017260.3C	0
MF	GO:0030247	polysaccharide binding	10/830	41/15427	4.7e-05	0.00132111	BraA06g016660.3C/BraA08g027400.3C/BraA02g017190.3C/BraA07g026110.3C/BraA07g019460.3C/BraA10g003440.3C/novel.465/BraA06g016670.3C/novel.1204/BraA02g017260.3C	BraA06g016660.3C/BraA08g027400.3C/BraA02g017190.3C/BraA07g026110.3C/BraA07g019460.3C/BraA10g003440.3C/-/BraA06g016670.3C/-/BraA02g017260.3C	10	10	BraA06g016660.3C/BraA08g027400.3C/BraA02g017190.3C/BraA07g026110.3C/BraA07g019460.3C/BraA10g003440.3C/novel.465/BraA06g016670.3C/novel.1204/BraA02g017260.3C	0
MF	GO:0020037	heme binding	35/830	329/15427	9.29e-05	0.00235123	BraA03g016260.3C/BraA10g030360.3C/BraA10g029420.3C/BraA06g032230.3C/BraA07g037490.3C/BraA03g059910.3C/novel.1568/BraA08g007500.3C/BraA03g016390.3C/BraA03g020080.3C/novel.967/novel.319/BraA04g026300.3C/BraA05g005260.3C/BraA03g023760.3C/BraA03g019340.3C/BraA05g015120.3C/BraA03g060670.3C/BraA07g016610.3C/BraA09g054910.3C/BraA02g041800.3C/BraA03g028710.3C/BraA04g021710.3C/BraA04g024680.3C/BraA08g0166…	BraA03g016260.3C/BraA10g030360.3C/BraA10g029420.3C/BraA06g032230.3C/BraA07g037490.3C/BraA03g059910.3C/-/BraA08g007500.3C/BraA03g016390.3C/BraA03g020080.3C/-/-/BraA04g026300.3C/BraA05g005260.3C/BraA03g023760.3C/BraA03g019340.3C/BraA05g015120.3C/BraA03g060670.3C/BraA07g016610.3C/BraA09g054910.3C/BraA02g041800.3C/BraA03g028710.3C/BraA04g021710.3C/BraA04g024680.3C/BraA08g016620.3C/BraA06g044540.3C/Br…	35	22	BraA10g029420.3C/novel.1568/BraA08g007500.3C/BraA03g016390.3C/novel.967/novel.319/BraA04g026300.3C/BraA05g005260.3C/BraA03g023760.3C/BraA03g019340.3C/BraA05g015120.3C/BraA07g016610.3C/BraA09g054910.3C/BraA02g041800.3C/BraA03g028710.3C/BraA08g016620.3C/BraA04g000970.3C/BraA09g002820.3C/novel.318/BraA10g028690.3C/BraA09g051380.3C/BraA04g016310.3C	13	BraA03g016260.3C/BraA10g030360.3C/BraA06g032230.3C/BraA07g037490.3C/BraA03g059910.3C/BraA03g020080.3C/BraA03g060670.3C/BraA04g021710.3C/BraA04g024680.3C/BraA06g044540.3C/BraA03g059990.3C/BraA08g031480.3C/BraA05g040640.3C
MF	GO:0046906	tetrapyrrole binding	35/830	331/15427	0.000104891	0.00241248	BraA03g016260.3C/BraA10g030360.3C/BraA10g029420.3C/BraA06g032230.3C/BraA07g037490.3C/BraA03g059910.3C/novel.1568/BraA08g007500.3C/BraA03g016390.3C/BraA03g020080.3C/novel.967/novel.319/BraA04g026300.3C/BraA05g005260.3C/BraA03g023760.3C/BraA03g019340.3C/BraA05g015120.3C/BraA03g060670.3C/BraA07g016610.3C/BraA09g054910.3C/BraA02g041800.3C/BraA03g028710.3C/BraA04g021710.3C/BraA04g024680.3C/BraA08g0166…	BraA03g016260.3C/BraA10g030360.3C/BraA10g029420.3C/BraA06g032230.3C/BraA07g037490.3C/BraA03g059910.3C/-/BraA08g007500.3C/BraA03g016390.3C/BraA03g020080.3C/-/-/BraA04g026300.3C/BraA05g005260.3C/BraA03g023760.3C/BraA03g019340.3C/BraA05g015120.3C/BraA03g060670.3C/BraA07g016610.3C/BraA09g054910.3C/BraA02g041800.3C/BraA03g028710.3C/BraA04g021710.3C/BraA04g024680.3C/BraA08g016620.3C/BraA06g044540.3C/Br…	35	22	BraA10g029420.3C/novel.1568/BraA08g007500.3C/BraA03g016390.3C/novel.967/novel.319/BraA04g026300.3C/BraA05g005260.3C/BraA03g023760.3C/BraA03g019340.3C/BraA05g015120.3C/BraA07g016610.3C/BraA09g054910.3C/BraA02g041800.3C/BraA03g028710.3C/BraA08g016620.3C/BraA04g000970.3C/BraA09g002820.3C/novel.318/BraA10g028690.3C/BraA09g051380.3C/BraA04g016310.3C	13	BraA03g016260.3C/BraA10g030360.3C/BraA06g032230.3C/BraA07g037490.3C/BraA03g059910.3C/BraA03g020080.3C/BraA03g060670.3C/BraA04g021710.3C/BraA04g024680.3C/BraA06g044540.3C/BraA03g059990.3C/BraA08g031480.3C/BraA05g040640.3C
MF	GO:0030246	carbohydrate binding	22/830	176/15427	0.000196389	0.00385306	BraA09g014400.3C/BraA02g027010.3C/BraA09g013860.3C/BraA06g016660.3C/BraA03g027470.3C/BraA08g027400.3C/BraA01g036770.3C/BraA01g002360.3C/BraA02g017190.3C/BraA07g026110.3C/BraA03g059960.3C/BraA06g001580.3C/BraA07g030710.3C/BraA07g019460.3C/BraA09g038970.3C/BraA10g003440.3C/novel.465/BraA06g016670.3C/BraA03g051410.3C/novel.1204/BraA03g029090.3C/BraA02g017260.3C	BraA09g014400.3C/BraA02g027010.3C/BraA09g013860.3C/BraA06g016660.3C/BraA03g027470.3C/BraA08g027400.3C/BraA01g036770.3C/BraA01g002360.3C/BraA02g017190.3C/BraA07g026110.3C/BraA03g059960.3C/BraA06g001580.3C/BraA07g030710.3C/BraA07g019460.3C/BraA09g038970.3C/BraA10g003440.3C/-/BraA06g016670.3C/BraA03g051410.3C/-/BraA03g029090.3C/BraA02g017260.3C	22	13	BraA02g027010.3C/BraA06g016660.3C/BraA08g027400.3C/BraA01g036770.3C/BraA02g017190.3C/BraA07g026110.3C/BraA07g019460.3C/BraA10g003440.3C/novel.465/BraA06g016670.3C/novel.1204/BraA03g029090.3C/BraA02g017260.3C	9	BraA09g014400.3C/BraA09g013860.3C/BraA03g027470.3C/BraA01g002360.3C/BraA03g059960.3C/BraA06g001580.3C/BraA07g030710.3C/BraA09g038970.3C/BraA03g051410.3C
MF	GO:0005506	iron ion binding	31/830	289/15427	0.000197983	0.00385306	BraA03g016260.3C/BraA10g030360.3C/BraA06g032230.3C/BraA07g037490.3C/BraA03g059910.3C/BraA03g052720.3C/novel.1568/BraA08g007500.3C/BraA01g030720.3C/BraA03g016390.3C/novel.967/novel.319/BraA05g005260.3C/BraA03g023760.3C/BraA05g015120.3C/BraA03g060670.3C/BraA07g016610.3C/BraA02g041800.3C/BraA03g028710.3C/BraA04g021710.3C/BraA04g024680.3C/BraA06g044540.3C/BraA05g007850.3C/BraA03g059990.3C/BraA04g0009…	BraA03g016260.3C/BraA10g030360.3C/BraA06g032230.3C/BraA07g037490.3C/BraA03g059910.3C/BraA03g052720.3C/-/BraA08g007500.3C/BraA01g030720.3C/BraA03g016390.3C/-/-/BraA05g005260.3C/BraA03g023760.3C/BraA05g015120.3C/BraA03g060670.3C/BraA07g016610.3C/BraA02g041800.3C/BraA03g028710.3C/BraA04g021710.3C/BraA04g024680.3C/BraA06g044540.3C/BraA05g007850.3C/BraA03g059990.3C/BraA04g000970.3C/BraA09g002820.3C/-/…	31	18	novel.1568/BraA08g007500.3C/BraA01g030720.3C/BraA03g016390.3C/novel.967/novel.319/BraA05g005260.3C/BraA03g023760.3C/BraA05g015120.3C/BraA07g016610.3C/BraA02g041800.3C/BraA03g028710.3C/BraA04g000970.3C/BraA09g002820.3C/novel.318/BraA10g028690.3C/BraA09g051380.3C/BraA04g016310.3C	13	BraA03g016260.3C/BraA10g030360.3C/BraA06g032230.3C/BraA07g037490.3C/BraA03g059910.3C/BraA03g052720.3C/BraA03g060670.3C/BraA04g021710.3C/BraA04g024680.3C/BraA06g044540.3C/BraA05g007850.3C/BraA03g059990.3C/BraA08g031480.3C
MF	GO:0046983	protein dimerization activity	43/830	457/15427	0.000258878	0.00450422	BraA09g028560.3C/BraA02g036180.3C/BraA03g001470.3C/BraA04g003640.3C/BraA03g014080.3C/BraA06g033870.3C/BraA02g010590.3C/BraA10g017710.3C/BraA09g008610.3C/BraA10g027500.3C/BraA06g039170.3C/BraA09g019360.3C/BraA02g039530.3C/BraA02g003440.3C/BraA06g016580.3C/BraA06g004960.3C/BraA03g011050.3C/BraA10g018700.3C/BraA02g010560.3C/BraA03g003320.3C/BraA05g039510.3C/BraA05g026520.3C/BraA06g024120.3C/BraA02g0…	BraA09g028560.3C/BraA02g036180.3C/BraA03g001470.3C/BraA04g003640.3C/BraA03g014080.3C/BraA06g033870.3C/BraA02g010590.3C/BraA10g017710.3C/BraA09g008610.3C/BraA10g027500.3C/BraA06g039170.3C/BraA09g019360.3C/BraA02g039530.3C/BraA02g003440.3C/BraA06g016580.3C/BraA06g004960.3C/BraA03g011050.3C/BraA10g018700.3C/BraA02g010560.3C/BraA03g003320.3C/BraA05g039510.3C/BraA05g026520.3C/BraA06g024120.3C/BraA02g0…	43	11	BraA03g001470.3C/BraA04g003640.3C/BraA06g016580.3C/BraA06g024120.3C/BraA04g003580.3C/BraA04g029140.3C/BraA04g003660.3C/BraA07g015350.3C/BraA07g015330.3C/BraA01g016110.3C/BraA06g014390.3C	32	BraA09g028560.3C/BraA02g036180.3C/BraA03g014080.3C/BraA06g033870.3C/BraA02g010590.3C/BraA10g017710.3C/BraA09g008610.3C/BraA10g027500.3C/BraA06g039170.3C/BraA09g019360.3C/BraA02g039530.3C/BraA02g003440.3C/BraA06g004960.3C/BraA03g011050.3C/BraA10g018700.3C/BraA02g010560.3C/BraA03g003320.3C/BraA05g039510.3C/BraA05g026520.3C/BraA02g045160.3C/BraA09g045430.3C/BraA07g027260.3C/BraA06g005090.3C/BraA09g0…
MF	GO:0008171	O-methyltransferase activity	9/830	41/15427	0.000267049	0.00450422	BraA03g014080.3C/BraA06g016580.3C/BraA07g027260.3C/BraA07g015350.3C/BraA07g015330.3C/BraA01g006200.3C/BraA02g018000.3C/BraA03g059240.3C/BraA07g026980.3C	BraA03g014080.3C/BraA06g016580.3C/BraA07g027260.3C/BraA07g015350.3C/BraA07g015330.3C/BraA01g006200.3C/BraA02g018000.3C/BraA03g059240.3C/BraA07g026980.3C	9	4	BraA06g016580.3C/BraA07g015350.3C/BraA07g015330.3C/BraA02g018000.3C	5	BraA03g014080.3C/BraA07g027260.3C/BraA01g006200.3C/BraA03g059240.3C/BraA07g026980.3C
