# Supplementary material for: Transcriptome and Metabolome Profiling to Explore the Causes of Purple Leaves Formation in Non-Heading Chinese Cabbage (Brassica rapa L. ssp. chinensis Makino var. mutliceps Hort.)
Source: Foods. 2022 Jun 17;11(12):1787. doi: 10.3390/foods11121787 (PMC9222747; doi:10.3390/foods11121787)
Supplement: Supplementary file 1 [file foods-11-01787-s001.zip › foods-1720527-supplementary/Table S4. List of all KEGG enrichment pathway.xlsx]

## Sheet: Sheet1
Table S4. List of all KEGG enrichment pathway
KEGGID	Description	GeneRatio	BgRatio	pvalue	padj	geneID	geneName	keggID	Count	Up	Up_Gene_names	Down	Down_Gene_names
brp00940	Phenylpropanoid biosynthesis	31/287	172/6336	1.99e-11	1.77e-09	BraA03g016260.3C/BraA04g026260.3C/BraA07g031570.3C/BraA01g032130.3C/BraA05g025550.3C/BraA01g043570.3C/BraA04g006280.3C/BraA10g029420.3C/BraA03g059910.3C/BraA03g014080.3C/BraA03g020080.3C/BraA04g026300.3C/BraA03g019340.3C/BraA09g052040.3C/BraA03g009930.3C/BraA03g045200.3C/BraA09g054910.3C/BraA06g044370.3C/BraA09g055290.3C/BraA03g039690.3C/BraA04g021710.3C/BraA08g016620.3C/BraA10g019680.3C/BraA06g0…	BraA03g016260.3C/BraA04g026260.3C/BraA07g031570.3C/BraA01g032130.3C/BraA05g025550.3C/BraA01g043570.3C/BraA04g006280.3C/BraA10g029420.3C/BraA03g059910.3C/BraA03g014080.3C/BraA03g020080.3C/BraA04g026300.3C/BraA03g019340.3C/BraA09g052040.3C/BraA03g009930.3C/BraA03g045200.3C/BraA09g054910.3C/BraA06g044370.3C/BraA09g055290.3C/BraA03g039690.3C/BraA04g021710.3C/BraA08g016620.3C/BraA10g019680.3C/BraA06g0…	brp:103857323/brp:103865574/brp:103831048/brp:103835086/brp:103869163/brp:103828204/brp:103841251/brp:103847012/brp:103862460/brp:103857055/brp:103857780/brp:103865578/brp:103249155/brp:103842078/brp:103856474/brp:103860663/brp:103837896/brp:103828048/brp:103842497/brp:103859898/brp:103865043/brp:103834484/brp:103845624/brp:103828068/brp:103867598/brp:103829920/brp:103866141/brp:103851608/brp:103…	31	12	BraA01g043570.3C/BraA10g029420.3C/BraA04g026300.3C/BraA03g019340.3C/BraA09g052040.3C/BraA09g054910.3C/BraA09g055290.3C/BraA08g016620.3C/BraA05g012870.3C/BraA04g031090.3C/BraA02g018000.3C/BraA05g025870.3C	19	BraA03g016260.3C/BraA04g026260.3C/BraA07g031570.3C/BraA01g032130.3C/BraA05g025550.3C/BraA04g006280.3C/BraA03g059910.3C/BraA03g014080.3C/BraA03g020080.3C/BraA03g009930.3C/BraA03g045200.3C/BraA06g044370.3C/BraA03g039690.3C/BraA04g021710.3C/BraA10g019680.3C/BraA06g044540.3C/BraA07g021160.3C/BraA01g006200.3C/BraA07g026980.3C
brp00941	Flavonoid biosynthesis	14/287	39/6336	6.07e-10	2.7e-08	BraA09g019440.3C/BraA01g013470.3C/BraA09g042420.3C/BraA03g050560.3C/BraA03g016260.3C/BraA10g028200.3C/BraA10g030360.3C/BraA02g005190.3C/BraA03g005990.3C/BraA06g027070.3C/BraA06g019160.3C/BraA04g021710.3C/BraA07g022020.3C/BraA02g018000.3C	BraA09g019440.3C/BraA01g013470.3C/BraA09g042420.3C/BraA03g050560.3C/BraA03g016260.3C/BraA10g028200.3C/BraA10g030360.3C/BraA02g005190.3C/BraA03g005990.3C/BraA06g027070.3C/BraA06g019160.3C/BraA04g021710.3C/BraA07g022020.3C/BraA02g018000.3C	brp:103839279/brp:103860424/brp:103841041/brp:103861341/brp:103857323/brp:103846880/brp:103847118/brp:103850907/brp:103856040/brp:103873770/brp:103846527/brp:103865043/brp:103830010/brp:103852437	14	1	BraA02g018000.3C	13	BraA09g019440.3C/BraA01g013470.3C/BraA09g042420.3C/BraA03g050560.3C/BraA03g016260.3C/BraA10g028200.3C/BraA10g030360.3C/BraA02g005190.3C/BraA03g005990.3C/BraA06g027070.3C/BraA06g019160.3C/BraA04g021710.3C/BraA07g022020.3C
brp04075	Plant hormone signal transduction	38/287	425/6336	3.35e-05	0.000832281	BraA03g040670.3C/BraA09g065000.3C/BraA03g059020.3C/BraA01g030980.3C/BraA03g045210.3C/BraA10g002790.3C/BraA01g003540.3C/BraA02g012200.3C/BraA06g044670.3C/BraA09g017500.3C/BraA07g028010.3C/BraA07g026840.3C/BraA01g003530.3C/BraA03g019900.3C/BraA06g005530.3C/BraA10g002780.3C/BraA10g022110.3C/BraA07g016670.3C/BraA04g016970.3C/BraA02g035550.3C/BraA09g000950.3C/novel.1197/BraA03g057870.3C/BraA10g003090.…	BraA03g040670.3C/BraA09g065000.3C/BraA03g059020.3C/BraA01g030980.3C/BraA03g045210.3C/BraA10g002790.3C/BraA01g003540.3C/BraA02g012200.3C/BraA06g044670.3C/BraA09g017500.3C/BraA07g028010.3C/BraA07g026840.3C/BraA01g003530.3C/BraA03g019900.3C/BraA06g005530.3C/BraA10g002780.3C/BraA10g022110.3C/BraA07g016670.3C/BraA04g016970.3C/BraA02g035550.3C/BraA09g000950.3C/-/BraA03g057870.3C/BraA10g003090.3C/BraA06…	brp:103859990/brp:103843664/brp:103862373/brp:103833878/brp:103860664/brp:103844275/brp:103834703/brp:103845191/brp:103828083/brp:103838572/brp:103830675/brp:103830545/brp:103834602/brp:103857759/brp:103871579/brp:103844276/brp:103845882/brp:103829523/brp:103864444/brp:103854001/brp:103836849/brp:103831948/brp:103862237/brp:103844245/brp:103872443/brp:103830315/brp:103834391/brp:103842560/brp:103…	38	11	BraA02g012200.3C/BraA07g028010.3C/BraA07g026840.3C/BraA06g005530.3C/BraA04g016970.3C/BraA09g000950.3C/BraA06g012490.3C/BraA07g024750.3C/BraA09g057760.3C/BraA02g011810.3C/BraA03g037500.3C	27	BraA03g040670.3C/BraA09g065000.3C/BraA03g059020.3C/BraA01g030980.3C/BraA03g045210.3C/BraA10g002790.3C/BraA01g003540.3C/BraA06g044670.3C/BraA09g017500.3C/BraA01g003530.3C/BraA03g019900.3C/BraA10g002780.3C/BraA10g022110.3C/BraA07g016670.3C/BraA02g035550.3C/novel.1197/BraA03g057870.3C/BraA10g003090.3C/BraA08g015710.3C/BraA09g055860.3C/BraA03g021190.3C/BraA02g007410.3C/BraA09g056680.3C/BraA10g002840.…
brp00040	Pentose and glucuronate interconversions	15/287	100/6336	3.74e-05	0.000832281	BraA01g024980.3C/BraA09g004370.3C/BraA07g031150.3C/BraA09g001840.3C/BraA10g003210.3C/BraA02g006030.3C/BraA10g001440.3C/BraA02g039910.3C/BraA05g007790.3C/BraA03g023660.3C/BraA09g044170.3C/BraA09g064740.3C/BraA05g016640.3C/BraA02g017840.3C/BraA07g033050.3C	BraA01g024980.3C/BraA09g004370.3C/BraA07g031150.3C/BraA09g001840.3C/BraA10g003210.3C/BraA02g006030.3C/BraA10g001440.3C/BraA02g039910.3C/BraA05g007790.3C/BraA03g023660.3C/BraA09g044170.3C/BraA09g064740.3C/BraA05g016640.3C/BraA02g017840.3C/BraA07g033050.3C	brp:103873981/brp:103837270/brp:103831011/brp:103836758/brp:103844229/brp:103846408/brp:103844561/brp:103854567/brp:103867164/brp:103858168/brp:103841243/brp:103843635/brp:103848519/brp:103852424/brp:103831201	15	3	BraA09g001840.3C/BraA05g007790.3C/BraA03g023660.3C	12	BraA01g024980.3C/BraA09g004370.3C/BraA07g031150.3C/BraA10g003210.3C/BraA02g006030.3C/BraA10g001440.3C/BraA02g039910.3C/BraA09g044170.3C/BraA09g064740.3C/BraA05g016640.3C/BraA02g017840.3C/BraA07g033050.3C
brp00360	Phenylalanine metabolism	11/287	59/6336	5.44e-05	0.00096878	BraA03g016260.3C/BraA04g026260.3C/BraA07g031570.3C/BraA04g006280.3C/BraA02g027990.3C/BraA08g009880.3C/BraA03g039690.3C/BraA04g021710.3C/BraA07g021160.3C/BraA02g018000.3C/BraA05g025870.3C	BraA03g016260.3C/BraA04g026260.3C/BraA07g031570.3C/BraA04g006280.3C/BraA02g027990.3C/BraA08g009880.3C/BraA03g039690.3C/BraA04g021710.3C/BraA07g021160.3C/BraA02g018000.3C/BraA05g025870.3C	brp:103857323/brp:103865574/brp:103831048/brp:103841251/brp:103868133/brp:103833801/brp:103859898/brp:103865043/brp:103829920/brp:103852437/brp:103869196	11	3	BraA02g027990.3C/BraA02g018000.3C/BraA05g025870.3C	8	BraA03g016260.3C/BraA04g026260.3C/BraA07g031570.3C/BraA04g006280.3C/BraA08g009880.3C/BraA03g039690.3C/BraA04g021710.3C/BraA07g021160.3C
brp03030	DNA replication	12/287	75/6336	0.000119404	0.00177115	BraA06g041970.3C/BraA08g005680.3C/BraA09g063390.3C/BraA09g002130.3C/BraA03g043980.3C/BraA04g014530.3C/BraA02g032740.3C/BraA06g033830.3C/BraA04g018020.3C/BraA03g025200.3C/BraA01g043980.3C/BraA02g017770.3C	BraA06g041970.3C/BraA08g005680.3C/BraA09g063390.3C/BraA09g002130.3C/BraA03g043980.3C/BraA04g014530.3C/BraA02g032740.3C/BraA06g033830.3C/BraA04g018020.3C/BraA03g025200.3C/BraA01g043980.3C/BraA02g017770.3C	brp:103827741/brp:103833124/brp:103843463/brp:103836781/brp:103860562/brp:103864126/brp:103853694/brp:103874514/brp:103864559/brp:103858328/brp:103843883/brp:103852416	12	0		12	BraA06g041970.3C/BraA08g005680.3C/BraA09g063390.3C/BraA09g002130.3C/BraA03g043980.3C/BraA04g014530.3C/BraA02g032740.3C/BraA06g033830.3C/BraA04g018020.3C/BraA03g025200.3C/BraA01g043980.3C/BraA02g017770.3C
brp00350	Tyrosine metabolism	7/287	44/6336	0.00329185	0.0418535	BraA02g041970.3C/BraA02g027990.3C/BraA06g042570.3C/BraA09g023530.3C/BraA08g009880.3C/BraA09g040580.3C/BraA08g026820.3C	BraA02g041970.3C/BraA02g027990.3C/BraA06g042570.3C/BraA09g023530.3C/BraA08g009880.3C/BraA09g040580.3C/BraA08g026820.3C	brp:103854788/brp:103868133/brp:103827804/brp:103839444/brp:103833801/brp:103869051/brp:103835700	7	4	BraA02g027990.3C/BraA06g042570.3C/BraA09g023530.3C/BraA08g026820.3C	3	BraA02g041970.3C/BraA08g009880.3C/BraA09g040580.3C
brp00071	Fatty acid degradation	8/287	58/6336	0.00428078	0.0476237	BraA02g041970.3C/BraA02g039900.3C/BraA03g059920.3C/BraA06g042570.3C/BraA09g040580.3C/BraA08g026820.3C/BraA09g013870.3C/BraA03g040860.3C	BraA02g041970.3C/BraA02g039900.3C/BraA03g059920.3C/BraA06g042570.3C/BraA09g040580.3C/BraA08g026820.3C/BraA09g013870.3C/BraA03g040860.3C	brp:103854788/brp:103854565/brp:103862462/brp:103827804/brp:103869051/brp:103835700/brp:103838201/brp:103860006	8	4	BraA06g042570.3C/BraA08g026820.3C/BraA09g013870.3C/BraA03g040860.3C	4	BraA02g041970.3C/BraA02g039900.3C/BraA03g059920.3C/BraA09g040580.3C
brp00073	Cutin, suberine and wax biosynthesis	6/287	36/6336	0.00506188	0.0500564	BraA05g014990.3C/BraA03g010330.3C/BraA05g007850.3C/BraA02g009810.3C/BraA10g018910.3C/BraA07g028970.3C	BraA05g014990.3C/BraA03g010330.3C/BraA05g007850.3C/BraA02g009810.3C/BraA10g018910.3C/BraA07g028970.3C	brp:103868062/brp:103856516/brp:103867170/brp:103851446/brp:103845537/brp:103830771	6	2	BraA05g014990.3C/BraA03g010330.3C	4	BraA05g007850.3C/BraA02g009810.3C/BraA10g018910.3C/BraA07g028970.3C
brp00100	Steroid biosynthesis	6/287	45/6336	0.0150752	0.13417	BraA01g003660.3C/BraA06g031530.3C/BraA02g042310.3C/BraA04g024680.3C/BraA07g016030.3C/BraA07g009630.3C	BraA01g003660.3C/BraA06g031530.3C/BraA02g042310.3C/BraA04g024680.3C/BraA07g016030.3C/BraA07g009630.3C	brp:103836007/brp:103874805/brp:103854874/brp:103865343/brp:103829457/brp:103828738	6	2	BraA02g042310.3C/BraA07g009630.3C	4	BraA01g003660.3C/BraA06g031530.3C/BraA04g024680.3C/BraA07g016030.3C
brp00909	Sesquiterpenoid and triterpenoid biosynthesis	4/287	24/6336	0.0213921	0.165242	BraA06g031370.3C/BraA01g003660.3C/BraA06g031530.3C/BraA02g042310.3C	BraA06g031370.3C/BraA01g003660.3C/BraA06g031530.3C/BraA02g042310.3C	brp:103874257/brp:103836007/brp:103874805/brp:103854874	4	1	BraA02g042310.3C	3	BraA06g031370.3C/BraA01g003660.3C/BraA06g031530.3C
brp00130	Ubiquinone and other terpenoid-quinone biosynthesis	6/287	49/6336	0.0222798	0.165242	BraA03g016260.3C/BraA07g031570.3C/BraA03g039690.3C/BraA04g021710.3C/BraA06g004610.3C/BraA05g025870.3C	BraA03g016260.3C/BraA07g031570.3C/BraA03g039690.3C/BraA04g021710.3C/BraA06g004610.3C/BraA05g025870.3C	brp:103857323/brp:103831048/brp:103859898/brp:103865043/brp:103871476/brp:103869196	6	2	BraA06g004610.3C/BraA05g025870.3C	4	BraA03g016260.3C/BraA07g031570.3C/BraA03g039690.3C/BraA04g021710.3C
brp00480	Glutathione metabolism	11/287	134/6336	0.0399512	0.273512	BraA10g022740.3C/BraA08g035540.3C/novel.1623/BraA02g006880.3C/BraA07g013480.3C/BraA03g016430.3C/BraA04g021080.3C/BraA04g021100.3C/BraA03g029060.3C/BraA03g029050.3C/BraA09g001650.3C	BraA10g022740.3C/BraA08g035540.3C/-/BraA02g006880.3C/BraA07g013480.3C/BraA03g016430.3C/BraA04g021080.3C/BraA04g021100.3C/BraA03g029060.3C/BraA03g029050.3C/BraA09g001650.3C	brp:103846264/brp:103836637/brp:103844549/brp:103851089/brp:103829825/brp:103857342/brp:103864966/brp:103864970/brp:103858759/brp:103858758/brp:103836736	11	5	BraA04g021080.3C/BraA04g021100.3C/BraA03g029060.3C/BraA03g029050.3C/BraA09g001650.3C	6	BraA10g022740.3C/BraA08g035540.3C/novel.1623/BraA02g006880.3C/BraA07g013480.3C/BraA03g016430.3C
brp00945	Stilbenoid, diarylheptanoid and gingerol biosynthesis	3/287	18/6336	0.0453196	0.288103	BraA03g016260.3C/BraA04g021710.3C/BraA02g018000.3C	BraA03g016260.3C/BraA04g021710.3C/BraA02g018000.3C	brp:103857323/brp:103865043/brp:103852437	3	1	BraA02g018000.3C	2	BraA03g016260.3C/BraA04g021710.3C
brp00240	Pyrimidine metabolism	11/287	140/6336	0.0520616	0.308899	BraA01g011390.3C/BraA03g050610.3C/BraA09g034170.3C/BraA01g038730.3C/BraA04g014530.3C/BraA01g002750.3C/BraA09g008240.3C/BraA03g025200.3C/BraA02g017770.3C/BraA09g054390.3C/BraA03g012140.3C	BraA01g011390.3C/BraA03g050610.3C/BraA09g034170.3C/BraA01g038730.3C/BraA04g014530.3C/BraA01g002750.3C/BraA09g008240.3C/BraA03g025200.3C/BraA02g017770.3C/BraA09g054390.3C/BraA03g012140.3C	brp:103858122/brp:103861347/brp:103840297/brp:103845327/brp:103864126/brp:103873389/brp:103837528/brp:103858328/brp:103852416/brp:103842429/brp:103856722	11	1	BraA09g008240.3C	10	BraA01g011390.3C/BraA03g050610.3C/BraA09g034170.3C/BraA01g038730.3C/BraA04g014530.3C/BraA01g002750.3C/BraA03g025200.3C/BraA02g017770.3C/BraA09g054390.3C/BraA03g012140.3C
brp00460	Cyanoamino acid metabolism	6/287	63/6336	0.0644009	0.35823	BraA01g043570.3C/BraA09g052040.3C/BraA03g009930.3C/BraA10g019680.3C/BraA05g012870.3C/BraA04g031090.3C	BraA01g043570.3C/BraA09g052040.3C/BraA03g009930.3C/BraA10g019680.3C/BraA05g012870.3C/BraA04g031090.3C	brp:103828204/brp:103842078/brp:103856474/brp:103845624/brp:103867598/brp:103866141	6	4	BraA01g043570.3C/BraA09g052040.3C/BraA05g012870.3C/BraA04g031090.3C	2	BraA03g009930.3C/BraA10g019680.3C
brp00500	Starch and sucrose metabolism	13/287	186/6336	0.0785432	0.411197	BraA01g043570.3C/BraA09g014400.3C/BraA09g013860.3C/BraA05g018300.3C/BraA03g027470.3C/BraA08g026340.3C/BraA09g052040.3C/BraA03g009930.3C/BraA05g013250.3C/BraA10g019680.3C/BraA05g012870.3C/BraA02g016750.3C/BraA04g031090.3C	BraA01g043570.3C/BraA09g014400.3C/BraA09g013860.3C/BraA05g018300.3C/BraA03g027470.3C/BraA08g026340.3C/BraA09g052040.3C/BraA03g009930.3C/BraA05g013250.3C/BraA10g019680.3C/BraA05g012870.3C/BraA02g016750.3C/BraA04g031090.3C	brp:103828204/brp:103838161/brp:103838202/brp:103868568/brp:103858588/brp:103835645/brp:103842078/brp:103856474/brp:103867879/brp:103845624/brp:103867598/brp:103852247/brp:103866141	13	8	BraA01g043570.3C/BraA05g018300.3C/BraA08g026340.3C/BraA09g052040.3C/BraA05g013250.3C/BraA05g012870.3C/BraA02g016750.3C/BraA04g031090.3C	5	BraA09g014400.3C/BraA09g013860.3C/BraA03g027470.3C/BraA03g009930.3C/BraA10g019680.3C
brp00592	alpha-Linolenic acid metabolism	5/287	52/6336	0.0848552	0.419562	BraA02g039900.3C/BraA06g015190.3C/BraA09g024530.3C/BraA08g028140.3C/BraA05g040640.3C	BraA02g039900.3C/BraA06g015190.3C/BraA09g024530.3C/BraA08g028140.3C/BraA05g040640.3C	brp:103854565/brp:103872765/brp:103839361/brp:103835835/brp:103870978	5	0		5	BraA02g039900.3C/BraA06g015190.3C/BraA09g024530.3C/BraA08g028140.3C/BraA05g040640.3C
brp03430	Mismatch repair	5/287	58/6336	0.120893	0.538865	BraA09g063390.3C/BraA03g043980.3C/BraA06g033830.3C/BraA04g018020.3C/BraA01g043980.3C	BraA09g063390.3C/BraA03g043980.3C/BraA06g033830.3C/BraA04g018020.3C/BraA01g043980.3C	brp:103843463/brp:103860562/brp:103874514/brp:103864559/brp:103843883	5	0		5	BraA09g063390.3C/BraA03g043980.3C/BraA06g033830.3C/BraA04g018020.3C/BraA01g043980.3C
brp00450	Selenocompound metabolism	3/287	27/6336	0.121093	0.538865	BraA03g031420.3C/BraA03g040590.3C/BraA09g014040.3C	BraA03g031420.3C/BraA03g040590.3C/BraA09g014040.3C	brp:103859011/brp:103859979/brp:103838186	3	1	BraA03g040590.3C	2	BraA03g031420.3C/BraA09g014040.3C
brp04712	Circadian rhythm - plant	5/287	61/6336	0.141208	0.598452	BraA10g023730.3C/BraA02g005190.3C/BraA03g005990.3C/BraA06g019160.3C/BraA02g042560.3C	BraA10g023730.3C/BraA02g005190.3C/BraA03g005990.3C/BraA06g019160.3C/BraA02g042560.3C	brp:103846381/brp:103850907/brp:103856040/brp:103846527/brp:103854905	5	1	BraA10g023730.3C	4	BraA02g005190.3C/BraA03g005990.3C/BraA06g019160.3C/BraA02g042560.3C
brp04146	Peroxisome	8/287	120/6336	0.176294	0.713188	BraA05g032950.3C/BraA02g039900.3C/BraA09g006630.3C/BraA03g010330.3C/BraA02g009810.3C/BraA09g013870.3C/BraA03g040860.3C/BraA10g018910.3C	BraA05g032950.3C/BraA02g039900.3C/BraA09g006630.3C/BraA03g010330.3C/BraA02g009810.3C/BraA09g013870.3C/BraA03g040860.3C/BraA10g018910.3C	brp:103870064/brp:103854565/brp:103865451/brp:103856516/brp:103851446/brp:103838201/brp:103860006/brp:103845537	8	3	BraA03g010330.3C/BraA09g013870.3C/BraA03g040860.3C	5	BraA05g032950.3C/BraA02g039900.3C/BraA09g006630.3C/BraA02g009810.3C/BraA10g018910.3C
brp03420	Nucleotide excision repair	6/287	87/6336	0.200647	0.763666	BraA09g063390.3C/BraA03g043980.3C/BraA06g033830.3C/BraA04g018020.3C/BraA03g025200.3C/BraA01g043980.3C	BraA09g063390.3C/BraA03g043980.3C/BraA06g033830.3C/BraA04g018020.3C/BraA03g025200.3C/BraA01g043980.3C	brp:103843463/brp:103860562/brp:103874514/brp:103864559/brp:103858328/brp:103843883	6	0		6	BraA09g063390.3C/BraA03g043980.3C/BraA06g033830.3C/BraA04g018020.3C/BraA03g025200.3C/BraA01g043980.3C
brp04626	Plant-pathogen interaction	13/287	222/6336	0.205932	0.763666	BraA03g051700.3C/BraA06g031040.3C/BraA03g037920.3C/BraA04g021550.3C/BraA05g001360.3C/BraA06g035420.3C/BraA03g029180.3C/BraA03g057870.3C/BraA03g022660.3C/BraA05g007160.3C/BraA01g016810.3C/novel.149/BraA06g017070.3C	BraA03g051700.3C/BraA06g031040.3C/BraA03g037920.3C/BraA04g021550.3C/BraA05g001360.3C/BraA06g035420.3C/BraA03g029180.3C/BraA03g057870.3C/BraA03g022660.3C/BraA05g007160.3C/BraA01g016810.3C/-/BraA06g017070.3C	brp:103861819/brp:103874229/brp:103859708/brp:103865027/brp:103866468/brp:103874975/brp:103858772/brp:103862237/brp:103858062/brp:103867101/brp:103863856/brp:103839086/brp:103872996	13	10	BraA03g037920.3C/BraA04g021550.3C/BraA05g001360.3C/BraA06g035420.3C/BraA03g029180.3C/BraA03g022660.3C/BraA05g007160.3C/BraA01g016810.3C/novel.149/BraA06g017070.3C	3	BraA03g051700.3C/BraA06g031040.3C/BraA03g057870.3C
brp00410	beta-Alanine metabolism	4/287	53/6336	0.217871	0.775619	BraA03g059920.3C/BraA02g027990.3C/BraA08g009880.3C/BraA09g008240.3C	BraA03g059920.3C/BraA02g027990.3C/BraA08g009880.3C/BraA09g008240.3C	brp:103862462/brp:103868133/brp:103833801/brp:103837528	4	2	BraA02g027990.3C/BraA09g008240.3C	2	BraA03g059920.3C/BraA08g009880.3C
brp00750	Vitamin B6 metabolism	2/287	20/6336	0.228727	0.782949	BraA08g029150.3C/BraA09g057560.3C	BraA08g029150.3C/BraA09g057560.3C	brp:103835945/brp:103842736	2	2	BraA08g029150.3C/BraA09g057560.3C	0
brp00380	Tryptophan metabolism	5/287	74/6336	0.243327	0.802079	BraA03g059920.3C/BraA08g007500.3C/BraA03g016390.3C/BraA02g009250.3C/BraA04g016310.3C	BraA03g059920.3C/BraA08g007500.3C/BraA03g016390.3C/BraA02g009250.3C/BraA04g016310.3C	brp:103862462/brp:103833295/brp:103857338/brp:103851392/brp:103864341	5	4	BraA08g007500.3C/BraA03g016390.3C/BraA02g009250.3C/BraA04g016310.3C	1	BraA03g059920.3C
brp03010	Ribosome	21/287	400/6336	0.26998	0.812142	BraA09g005210.3C/BraA03g047490.3C/BraA03g055060.3C/BraA06g034290.3C/BraA06g031140.3C/BraA09g037050.3C/BraA04g026660.3C/BraA09g062310.3C/BraA09g003620.3C/BraA03g041610.3C/novel.1331/novel.1290/BraA03g052140.3C/novel.1046/BraA10g018420.3C/BraA02g040530.3C/novel.1549/BraA03g060020.3C/novel.546/BraA10g012590.3C/BraA06g033820.3C	BraA09g005210.3C/BraA03g047490.3C/BraA03g055060.3C/BraA06g034290.3C/BraA06g031140.3C/BraA09g037050.3C/BraA04g026660.3C/BraA09g062310.3C/BraA09g003620.3C/BraA03g041610.3C/-/-/BraA03g052140.3C/-/BraA10g018420.3C/BraA02g040530.3C/-/BraA03g060020.3C/-/BraA10g012590.3C/BraA06g033820.3C	brp:103837163/brp:103860908/brp:103861890/brp:103837315/brp:103874241/brp:103839039/brp:103865613/brp:103843345/brp:103837036/brp:103860287/brp:103837413/brp:103842202/brp:103861515/brp:103874949/brp:103845481/brp:103854641/brp:103842202/brp:103862469/brp:103860572/brp:103855585/brp:103874512	21	0		21	BraA09g005210.3C/BraA03g047490.3C/BraA03g055060.3C/BraA06g034290.3C/BraA06g031140.3C/BraA09g037050.3C/BraA04g026660.3C/BraA09g062310.3C/BraA09g003620.3C/BraA03g041610.3C/novel.1331/novel.1290/BraA03g052140.3C/novel.1046/BraA10g018420.3C/BraA02g040530.3C/novel.1549/BraA03g060020.3C/novel.546/BraA10g012590.3C/BraA06g033820.3C
brp00053	Ascorbate and aldarate metabolism	4/287	59/6336	0.277731	0.812142	BraA03g059920.3C/BraA02g006030.3C/BraA02g012830.3C/BraA02g009330.3C	BraA03g059920.3C/BraA02g006030.3C/BraA02g012830.3C/BraA02g009330.3C	brp:103862462/brp:103846408/brp:103851822/brp:103849284	4	0		4	BraA03g059920.3C/BraA02g006030.3C/BraA02g012830.3C/BraA02g009330.3C
brp00950	Isoquinoline alkaloid biosynthesis	2/287	24/6336	0.29697	0.812142	BraA02g027990.3C/BraA08g009880.3C	BraA02g027990.3C/BraA08g009880.3C	brp:103868133/brp:103833801	2	1	BraA02g027990.3C	1	BraA08g009880.3C
brp00966	Glucosinolate biosynthesis	2/287	24/6336	0.29697	0.812142	BraA08g007500.3C/BraA04g016310.3C	BraA08g007500.3C/BraA04g016310.3C	brp:103833295/brp:103864341	2	2	BraA08g007500.3C/BraA04g016310.3C	0
brp03020	RNA polymerase	3/287	43/6336	0.308713	0.812142	BraA01g002750.3C/BraA09g054390.3C/BraA03g012140.3C	BraA01g002750.3C/BraA09g054390.3C/BraA03g012140.3C	brp:103873389/brp:103842429/brp:103856722	3	0		3	BraA01g002750.3C/BraA09g054390.3C/BraA03g012140.3C
brp03410	Base excision repair	3/287	43/6336	0.308713	0.812142	BraA09g063390.3C/BraA03g025200.3C/BraA02g026980.3C	BraA09g063390.3C/BraA03g025200.3C/BraA02g026980.3C	brp:103843463/brp:103858328/brp:103868216	3	1	BraA02g026980.3C	2	BraA09g063390.3C/BraA03g025200.3C
brp00520	Amino sugar and nucleotide sugar metabolism	10/287	182/6336	0.310256	0.812142	BraA03g057640.3C/BraA05g003680.3C/BraA09g042350.3C/BraA02g006030.3C/BraA09g008310.3C/BraA05g013250.3C/BraA03g022840.3C/BraA04g031750.3C/BraA08g010260.3C/BraA01g011050.3C	BraA03g057640.3C/BraA05g003680.3C/BraA09g042350.3C/BraA02g006030.3C/BraA09g008310.3C/BraA05g013250.3C/BraA03g022840.3C/BraA04g031750.3C/BraA08g010260.3C/BraA01g011050.3C	brp:103862211/brp:103866727/brp:103841032/brp:103846408/brp:103837535/brp:103867879/brp:103858078/brp:103866239/brp:103833836/brp:103857749	10	6	BraA05g003680.3C/BraA09g008310.3C/BraA05g013250.3C/BraA03g022840.3C/BraA04g031750.3C/BraA01g011050.3C	4	BraA03g057640.3C/BraA09g042350.3C/BraA02g006030.3C/BraA08g010260.3C
brp00960	Tropane, piperidine and pyridine alkaloid biosynthesis	3/287	44/6336	0.3213	0.817019	BraA04g020970.3C/BraA02g027990.3C/BraA08g009880.3C	BraA04g020970.3C/BraA02g027990.3C/BraA08g009880.3C	brp:103864959/brp:103868133/brp:103833801	3	1	BraA02g027990.3C	2	BraA04g020970.3C/BraA08g009880.3C
brp01040	Biosynthesis of unsaturated fatty acids	2/287	29/6336	0.380757	0.941315	BraA02g039900.3C/BraA07g012430.3C	BraA02g039900.3C/BraA07g012430.3C	brp:103854565/brp:103829117	2	1	BraA07g012430.3C	1	BraA02g039900.3C
brp02010	ABC transporters	2/287	30/6336	0.39705	0.955067	BraA05g000840.3C/BraA03g048030.3C	BraA05g000840.3C/BraA03g048030.3C	brp:103866412/brp:103860964	2	0		2	BraA05g000840.3C/BraA03g048030.3C
brp01212	Fatty acid metabolism	5/287	93/6336	0.4138	0.969164	BraA02g039900.3C/BraA06g004850.3C/BraA07g012430.3C/BraA09g013870.3C/BraA03g040860.3C	BraA02g039900.3C/BraA06g004850.3C/BraA07g012430.3C/BraA09g013870.3C/BraA03g040860.3C	brp:103854565/brp:103871500/brp:103829117/brp:103838201/brp:103860006	5	4	BraA06g004850.3C/BraA07g012430.3C/BraA09g013870.3C/BraA03g040860.3C	1	BraA02g039900.3C
brp00565	Ether lipid metabolism	2/287	33/6336	0.444672	0.990997	BraA03g059700.3C/BraA01g042490.3C	BraA03g059700.3C/BraA01g042490.3C	brp:103862436/brp:103849909	2	1	BraA01g042490.3C	1	BraA03g059700.3C
brp00920	Sulfur metabolism	3/287	54/6336	0.445392	0.990997	BraA02g044390.3C/BraA03g040590.3C/BraA03g031910.3C	BraA02g044390.3C/BraA03g040590.3C/BraA03g031910.3C	brp:103855221/brp:103859979/brp:103859070	3	3	BraA02g044390.3C/BraA03g040590.3C/BraA03g031910.3C	0
brp00061	Fatty acid biosynthesis	3/287	59/6336	0.504205	0.99981	BraA06g004850.3C/BraA09g013870.3C/BraA03g040860.3C	BraA06g004850.3C/BraA09g013870.3C/BraA03g040860.3C	brp:103871500/brp:103838201/brp:103860006	3	3	BraA06g004850.3C/BraA09g013870.3C/BraA03g040860.3C	0
brp00906	Carotenoid biosynthesis	2/287	37/6336	0.504766	0.99981	BraA03g052720.3C/BraA01g010560.3C	BraA03g052720.3C/BraA01g010560.3C	brp:103861586/brp:103857159	2	1	BraA01g010560.3C	1	BraA03g052720.3C
brp00270	Cysteine and methionine metabolism	7/287	148/6336	0.509064	0.99981	BraA03g031420.3C/BraA01g035280.3C/BraA06g008060.3C/BraA06g038600.3C/BraA09g014040.3C/BraA03g031910.3C/BraA07g027040.3C	BraA03g031420.3C/BraA01g035280.3C/BraA06g008060.3C/BraA06g038600.3C/BraA09g014040.3C/BraA03g031910.3C/BraA07g027040.3C	brp:103859011/brp:103839308/brp:103871899/brp:103875335/brp:103838186/brp:103859070/brp:103830571	7	1	BraA03g031910.3C	6	BraA03g031420.3C/BraA01g035280.3C/BraA06g008060.3C/BraA06g038600.3C/BraA09g014040.3C/BraA07g027040.3C
brp00514	Other types of O-glycan biosynthesis	1/287	16/6336	0.524113	0.99981	BraA04g018680.3C	BraA04g018680.3C	brp:103864620	1	1	BraA04g018680.3C	0
brp00620	Pyruvate metabolism	5/287	107/6336	0.53703	0.99981	BraA03g059920.3C/BraA06g032990.3C/BraA06g004850.3C/BraA04g014130.3C/BraA01g021200.3C	BraA03g059920.3C/BraA06g032990.3C/BraA06g004850.3C/BraA04g014130.3C/BraA01g021200.3C	brp:103862462/brp:103874433/brp:103871500/brp:103864103/brp:103870831	5	3	BraA06g004850.3C/BraA04g014130.3C/BraA01g021200.3C	2	BraA03g059920.3C/BraA06g032990.3C
brp00905	Brassinosteroid biosynthesis	1/287	17/6336	0.545724	0.99981	BraA03g059990.3C	BraA03g059990.3C	brp:103862467	1	0		1	BraA03g059990.3C
brp00010	Glycolysis / Gluconeogenesis	7/287	156/6336	0.565701	0.99981	BraA02g041970.3C/BraA03g059920.3C/BraA06g042570.3C/BraA05g007790.3C/BraA09g040580.3C/BraA08g026820.3C/BraA03g051410.3C	BraA02g041970.3C/BraA03g059920.3C/BraA06g042570.3C/BraA05g007790.3C/BraA09g040580.3C/BraA08g026820.3C/BraA03g051410.3C	brp:103854788/brp:103862462/brp:103827804/brp:103867164/brp:103869051/brp:103835700/brp:103861434	7	3	BraA06g042570.3C/BraA05g007790.3C/BraA08g026820.3C	4	BraA02g041970.3C/BraA03g059920.3C/BraA09g040580.3C/BraA03g051410.3C
brp00261	Monobactam biosynthesis	1/287	18/6336	0.566356	0.99981	BraA03g040590.3C	BraA03g040590.3C	brp:103859979	1	1	BraA03g040590.3C	0
brp00280	Valine, leucine and isoleucine degradation	3/287	65/6336	0.570296	0.99981	BraA02g039900.3C/BraA03g059920.3C/BraA09g026740.3C	BraA02g039900.3C/BraA03g059920.3C/BraA09g026740.3C	brp:103854565/brp:103862462/brp:103828819	3	0		3	BraA02g039900.3C/BraA03g059920.3C/BraA09g026740.3C
brp00740	Riboflavin metabolism	1/287	19/6336	0.586055	0.99981	BraA05g029790.3C	BraA05g029790.3C	brp:103869651	1	1	BraA05g029790.3C	0
brp00310	Lysine degradation	2/287	43/6336	0.586645	0.99981	BraA03g059920.3C/BraA07g024090.3C	BraA03g059920.3C/BraA07g024090.3C	brp:103862462/brp:103830237	2	1	BraA07g024090.3C	1	BraA03g059920.3C
brp04016	MAPK signaling pathway - plant	8/287	186/6336	0.611765	0.99981	BraA10g011130.3C/BraA01g030980.3C/BraA04g021550.3C/BraA04g016970.3C/BraA03g057870.3C/BraA07g024750.3C/BraA05g007160.3C/BraA10g002840.3C	BraA10g011130.3C/BraA01g030980.3C/BraA04g021550.3C/BraA04g016970.3C/BraA03g057870.3C/BraA07g024750.3C/BraA05g007160.3C/BraA10g002840.3C	brp:103844758/brp:103833878/brp:103865027/brp:103864444/brp:103862237/brp:103830315/brp:103867101/brp:103844270	8	5	BraA10g011130.3C/BraA04g021550.3C/BraA04g016970.3C/BraA07g024750.3C/BraA05g007160.3C	3	BraA01g030980.3C/BraA03g057870.3C/BraA10g002840.3C
brp04145	Phagosome	5/287	119/6336	0.632409	0.99981	BraA06g031180.3C/BraA07g039280.3C/BraA08g027950.3C/BraA01g025030.3C/BraA09g062780.3C	BraA06g031180.3C/BraA07g039280.3C/BraA08g027950.3C/BraA01g025030.3C/BraA09g062780.3C	brp:103874246/brp:103832026/brp:103835810/brp:103874709/brp:103843398	5	1	BraA09g062780.3C	4	BraA06g031180.3C/BraA07g039280.3C/BraA08g027950.3C/BraA01g025030.3C
brp00260	Glycine, serine and threonine metabolism	4/287	96/6336	0.638845	0.99981	BraA02g027990.3C/BraA01g004070.3C/BraA08g009880.3C/BraA09g062680.3C	BraA02g027990.3C/BraA01g004070.3C/BraA08g009880.3C/BraA09g062680.3C	brp:103868133/brp:103840754/brp:103833801/brp:103843388	4	1	BraA02g027990.3C	3	BraA01g004070.3C/BraA08g009880.3C/BraA09g062680.3C
brp03440	Homologous recombination	4/287	96/6336	0.638845	0.99981	BraA03g043980.3C/BraA03g029260.3C/BraA04g018020.3C/BraA01g043980.3C	BraA03g043980.3C/BraA03g029260.3C/BraA04g018020.3C/BraA01g043980.3C	brp:103860562/brp:103828938/brp:103864559/brp:103843883	4	0		4	BraA03g043980.3C/BraA03g029260.3C/BraA04g018020.3C/BraA01g043980.3C
brp00561	Glycerolipid metabolism	4/287	102/6336	0.685778	0.99981	BraA03g057640.3C/BraA03g059920.3C/BraA09g009920.3C/BraA05g007790.3C	BraA03g057640.3C/BraA03g059920.3C/BraA09g009920.3C/BraA05g007790.3C	brp:103862211/brp:103862462/brp:103837651/brp:103867164	4	1	BraA05g007790.3C	3	BraA03g057640.3C/BraA03g059920.3C/BraA09g009920.3C
brp00220	Arginine biosynthesis	2/287	52/6336	0.68996	0.99981	BraA03g052090.3C/BraA04g010460.3C	BraA03g052090.3C/BraA04g010460.3C	brp:103861509/brp:103863734	2	1	BraA04g010460.3C	1	BraA03g052090.3C
brp00230	Purine metabolism	7/287	179/6336	0.709039	0.99981	BraA03g040590.3C/BraA04g014530.3C/BraA01g002750.3C/BraA03g025200.3C/BraA02g017770.3C/BraA09g054390.3C/BraA03g012140.3C	BraA03g040590.3C/BraA04g014530.3C/BraA01g002750.3C/BraA03g025200.3C/BraA02g017770.3C/BraA09g054390.3C/BraA03g012140.3C	brp:103859979/brp:103864126/brp:103873389/brp:103858328/brp:103852416/brp:103842429/brp:103856722	7	1	BraA03g040590.3C	6	BraA04g014530.3C/BraA01g002750.3C/BraA03g025200.3C/BraA02g017770.3C/BraA09g054390.3C/BraA03g012140.3C
brp00062	Fatty acid elongation	2/287	54/6336	0.709819	0.99981	BraA07g018970.3C/BraA07g012430.3C	BraA07g018970.3C/BraA07g012430.3C	brp:103829755/brp:103829117	2	1	BraA07g012430.3C	1	BraA07g018970.3C
brp00650	Butanoate metabolism	1/287	28/6336	0.727678	0.99981	BraA09g026740.3C	BraA09g026740.3C	brp:103828819	1	0		1	BraA09g026740.3C
brp00340	Histidine metabolism	1/287	29/6336	0.740068	0.99981	BraA03g059920.3C	BraA03g059920.3C	brp:103862462	1	0		1	BraA03g059920.3C
brp00051	Fructose and mannose metabolism	3/287	84/6336	0.74054	0.99981	BraA09g042350.3C/BraA05g013250.3C/BraA04g031750.3C	BraA09g042350.3C/BraA05g013250.3C/BraA04g031750.3C	brp:103841032/brp:103867879/brp:103866239	3	2	BraA05g013250.3C/BraA04g031750.3C	1	BraA09g042350.3C
brp00900	Terpenoid backbone biosynthesis	2/287	64/6336	0.793742	0.99981	BraA09g026740.3C/BraA02g011440.3C	BraA09g026740.3C/BraA02g011440.3C	brp:103828819/brp:103851624	2	1	BraA02g011440.3C	1	BraA09g026740.3C
brp04933	AGE-RAGE signaling pathway in diabetic complications	1/287	37/6336	0.820957	0.99981	BraA08g027950.3C	BraA08g027950.3C	brp:103835810	1	0		1	BraA08g027950.3C
brp00770	Pantothenate and CoA biosynthesis	1/287	40/6336	0.844336	0.99981	BraA09g008240.3C	BraA09g008240.3C	brp:103837528	1	1	BraA09g008240.3C	0
brp00250	Alanine, aspartate and glutamate metabolism	2/287	73/6336	0.850204	0.99981	BraA03g052090.3C/BraA04g010460.3C	BraA03g052090.3C/BraA04g010460.3C	brp:103861509/brp:103863734	2	1	BraA04g010460.3C	1	BraA03g052090.3C
brp00564	Glycerophospholipid metabolism	4/287	132/6336	0.855871	0.99981	BraA06g004430.3C/BraA03g059700.3C/BraA05g017620.3C/BraA01g042490.3C	BraA06g004430.3C/BraA03g059700.3C/BraA05g017620.3C/BraA01g042490.3C	brp:103871458/brp:103862436/brp:103868487/brp:103849909	4	2	BraA06g004430.3C/BraA01g042490.3C	2	BraA03g059700.3C/BraA05g017620.3C
brp00640	Propanoate metabolism	1/287	43/6336	0.864671	0.99981	BraA06g004850.3C	BraA06g004850.3C	brp:103871500	1	1	BraA06g004850.3C	0
brp04070	Phosphatidylinositol signaling system	2/287	86/6336	0.907205	0.99981	BraA02g044390.3C/BraA05g018610.3C	BraA02g044390.3C/BraA05g018610.3C	brp:103855221/brp:103871306	2	1	BraA02g044390.3C	1	BraA05g018610.3C
brp00562	Inositol phosphate metabolism	2/287	88/6336	0.913927	0.99981	BraA02g044390.3C/BraA05g018610.3C	BraA02g044390.3C/BraA05g018610.3C	brp:103855221/brp:103871306	2	1	BraA02g044390.3C	1	BraA05g018610.3C
brp04130	SNARE interactions in vesicular transport	1/287	55/6336	0.922749	0.99981	BraA06g005710.3C	BraA06g005710.3C	brp:103871600	1	0		1	BraA06g005710.3C
brp04136	Autophagy - other	1/287	57/6336	0.929648	0.99981	BraA03g044520.3C	BraA03g044520.3C	brp:103860600	1	1	BraA03g044520.3C	0
brp00910	Nitrogen metabolism	1/287	58/6336	0.932863	0.99981	BraA04g010460.3C	BraA04g010460.3C	brp:103863734	1	1	BraA04g010460.3C	0
brp00710	Carbon fixation in photosynthetic organisms	2/287	96/6336	0.936511	0.99981	BraA06g032990.3C/BraA01g021200.3C	BraA06g032990.3C/BraA01g021200.3C	brp:103874433/brp:103870831	2	1	BraA01g021200.3C	1	BraA06g032990.3C
brp03013	RNA transport	6/287	220/6336	0.939149	0.99981	BraA03g050990.3C/BraA03g053370.3C/BraA03g015000.3C/BraA03g056400.3C/BraA10g012990.3C/BraA02g021190.3C	BraA03g050990.3C/BraA03g053370.3C/BraA03g015000.3C/BraA03g056400.3C/BraA10g012990.3C/BraA02g021190.3C	brp:103861383/brp:103861659/brp:103857131/brp:103862031/brp:103844945/brp:103852798	6	1	BraA10g012990.3C	5	BraA03g050990.3C/BraA03g053370.3C/BraA03g015000.3C/BraA03g056400.3C/BraA02g021190.3C
brp00510	N-Glycan biosynthesis	1/287	62/6336	0.944326	0.99981	BraA03g039640.3C	BraA03g039640.3C	brp:103859891	1	1	BraA03g039640.3C	0
brp00630	Glyoxylate and dicarboxylate metabolism	2/287	103/6336	0.95156	0.99981	BraA05g032950.3C/BraA04g010460.3C	BraA05g032950.3C/BraA04g010460.3C	brp:103870064/brp:103863734	2	1	BraA04g010460.3C	1	BraA05g032950.3C
brp00400	Phenylalanine, tyrosine and tryptophan biosynthesis	1/287	65/6336	0.951623	0.99981	BraA03g033370.3C	BraA03g033370.3C	brp:103859235	1	1	BraA03g033370.3C	0
brp01210	2-Oxocarboxylic acid metabolism	2/287	107/6336	0.958566	0.99981	BraA08g007500.3C/BraA04g016310.3C	BraA08g007500.3C/BraA04g016310.3C	brp:103833295/brp:103864341	2	2	BraA08g007500.3C/BraA04g016310.3C	0
brp00030	Pentose phosphate pathway	1/287	70/6336	0.961728	0.99981	BraA09g060000.3C	BraA09g060000.3C	brp:103843039	1	0		1	BraA09g060000.3C
brp00330	Arginine and proline metabolism	1/287	72/6336	0.965154	0.99981	BraA03g059920.3C	BraA03g059920.3C	brp:103862462	1	0		1	BraA03g059920.3C
brp01200	Carbon metabolism	10/287	361/6336	0.970264	0.99981	BraA05g032950.3C/BraA06g032990.3C/BraA06g042570.3C/BraA01g004070.3C/BraA09g040580.3C/BraA09g060000.3C/BraA03g031910.3C/BraA08g026820.3C/novel.1391/BraA01g021200.3C	BraA05g032950.3C/BraA06g032990.3C/BraA06g042570.3C/BraA01g004070.3C/BraA09g040580.3C/BraA09g060000.3C/BraA03g031910.3C/BraA08g026820.3C/-/BraA01g021200.3C	brp:103870064/brp:103874433/brp:103827804/brp:103840754/brp:103869051/brp:103843039/brp:103859070/brp:103835700/brp:103865958/brp:103870831	10	5	BraA06g042570.3C/BraA03g031910.3C/BraA08g026820.3C/novel.1391/BraA01g021200.3C	5	BraA05g032950.3C/BraA06g032990.3C/BraA01g004070.3C/BraA09g040580.3C/BraA09g060000.3C
brp00970	Aminoacyl-tRNA biosynthesis	1/287	77/6336	0.97244	0.99981	BraA08g030160.3C	BraA08g030160.3C	brp:103836066	1	0		1	BraA08g030160.3C
brp00195	Photosynthesis	1/287	78/6336	0.973704	0.99981	BraA03g060340.3C	BraA03g060340.3C	brp:103862506	1	0		1	BraA03g060340.3C
brp04120	Ubiquitin mediated proteolysis	3/287	164/6336	0.981663	0.99981	BraA03g060280.3C/BraA01g002330.3C/BraA05g031760.3C	BraA03g060280.3C/BraA01g002330.3C/BraA05g031760.3C	brp:103863256/brp:103868454/brp:103869928	3	2	BraA01g002330.3C/BraA05g031760.3C	1	BraA03g060280.3C
brp04141	Protein processing in endoplasmic reticulum	5/287	237/6336	0.98516	0.99981	BraA03g051700.3C/BraA03g051830.3C/BraA03g039640.3C/BraA02g037150.3C/BraA09g062780.3C	BraA03g051700.3C/BraA03g051830.3C/BraA03g039640.3C/BraA02g037150.3C/BraA09g062780.3C	brp:103861819/brp:103861480/brp:103859891/brp:103854291/brp:103843398	5	3	BraA03g039640.3C/BraA02g037150.3C/BraA09g062780.3C	2	BraA03g051700.3C/BraA03g051830.3C
brp01230	Biosynthesis of amino acids	8/287	341/6336	0.989303	0.99981	BraA03g031420.3C/BraA01g035280.3C/BraA03g052090.3C/BraA01g004070.3C/BraA03g033370.3C/BraA03g031910.3C/BraA04g010460.3C/BraA09g062680.3C	BraA03g031420.3C/BraA01g035280.3C/BraA03g052090.3C/BraA01g004070.3C/BraA03g033370.3C/BraA03g031910.3C/BraA04g010460.3C/BraA09g062680.3C	brp:103859011/brp:103839308/brp:103861509/brp:103840754/brp:103859235/brp:103859070/brp:103863734/brp:103843388	8	3	BraA03g033370.3C/BraA03g031910.3C/BraA04g010460.3C	5	BraA03g031420.3C/BraA01g035280.3C/BraA03g052090.3C/BraA01g004070.3C/BraA09g062680.3C
brp04144	Endocytosis	4/287	228/6336	0.993554	0.99981	BraA03g051830.3C/BraA03g059700.3C/BraA01g042490.3C/BraA09g020620.3C	BraA03g051830.3C/BraA03g059700.3C/BraA01g042490.3C/BraA09g020620.3C	brp:103861480/brp:103862436/brp:103849909/brp:103839171	4	1	BraA01g042490.3C	3	BraA03g051830.3C/BraA03g059700.3C/BraA09g020620.3C
brp03040	Spliceosome	2/287	235/6336	0.99981	0.99981	BraA03g051830.3C/BraA03g056780.3C	BraA03g051830.3C/BraA03g056780.3C	brp:103861480/brp:103862069	2	0		2	BraA03g051830.3C/BraA03g056780.3C
