# Supplementary material for: Transcriptome and Metabolome Profiling to Explore the Causes of Purple Leaves Formation in Non-Heading Chinese Cabbage (Brassica rapa L. ssp. chinensis Makino var. mutliceps Hort.)
Source: Foods. 2022 Jun 17;11(12):1787. doi: 10.3390/foods11121787 (PMC9222747; doi:10.3390/foods11121787)
Supplement: Supplementary file 1 [file foods-11-01787-s001.zip › foods-1720527-supplementary/Table S5. List of all significantly KEGG enrichment pathway.xlsx]

## Sheet: Sheet1
Table S5. List of all significantly KEGG enrichment pathway
KEGGID	Description	GeneRatio	BgRatio	pvalue	padj	geneID	geneName	keggID	Count	Up	Up_Gene_names	Down	Down_Gene_names
brp00940	Phenylpropanoid biosynthesis	31/287	172/6336	1.99e-11	1.77e-09	BraA03g016260.3C/BraA04g026260.3C/BraA07g031570.3C/BraA01g032130.3C/BraA05g025550.3C/BraA01g043570.3C/BraA04g006280.3C/BraA10g029420.3C/BraA03g059910.3C/BraA03g014080.3C/BraA03g020080.3C/BraA04g026300.3C/BraA03g019340.3C/BraA09g052040.3C/BraA03g009930.3C/BraA03g045200.3C/BraA09g054910.3C/BraA06g044370.3C/BraA09g055290.3C/BraA03g039690.3C/BraA04g021710.3C/BraA08g016620.3C/BraA10g019680.3C/BraA06g0…	BraA03g016260.3C/BraA04g026260.3C/BraA07g031570.3C/BraA01g032130.3C/BraA05g025550.3C/BraA01g043570.3C/BraA04g006280.3C/BraA10g029420.3C/BraA03g059910.3C/BraA03g014080.3C/BraA03g020080.3C/BraA04g026300.3C/BraA03g019340.3C/BraA09g052040.3C/BraA03g009930.3C/BraA03g045200.3C/BraA09g054910.3C/BraA06g044370.3C/BraA09g055290.3C/BraA03g039690.3C/BraA04g021710.3C/BraA08g016620.3C/BraA10g019680.3C/BraA06g0…	brp:103857323/brp:103865574/brp:103831048/brp:103835086/brp:103869163/brp:103828204/brp:103841251/brp:103847012/brp:103862460/brp:103857055/brp:103857780/brp:103865578/brp:103249155/brp:103842078/brp:103856474/brp:103860663/brp:103837896/brp:103828048/brp:103842497/brp:103859898/brp:103865043/brp:103834484/brp:103845624/brp:103828068/brp:103867598/brp:103829920/brp:103866141/brp:103851608/brp:103…	31	12	BraA01g043570.3C/BraA10g029420.3C/BraA04g026300.3C/BraA03g019340.3C/BraA09g052040.3C/BraA09g054910.3C/BraA09g055290.3C/BraA08g016620.3C/BraA05g012870.3C/BraA04g031090.3C/BraA02g018000.3C/BraA05g025870.3C	19	BraA03g016260.3C/BraA04g026260.3C/BraA07g031570.3C/BraA01g032130.3C/BraA05g025550.3C/BraA04g006280.3C/BraA03g059910.3C/BraA03g014080.3C/BraA03g020080.3C/BraA03g009930.3C/BraA03g045200.3C/BraA06g044370.3C/BraA03g039690.3C/BraA04g021710.3C/BraA10g019680.3C/BraA06g044540.3C/BraA07g021160.3C/BraA01g006200.3C/BraA07g026980.3C
brp00941	Flavonoid biosynthesis	14/287	39/6336	6.07e-10	2.7e-08	BraA09g019440.3C/BraA01g013470.3C/BraA09g042420.3C/BraA03g050560.3C/BraA03g016260.3C/BraA10g028200.3C/BraA10g030360.3C/BraA02g005190.3C/BraA03g005990.3C/BraA06g027070.3C/BraA06g019160.3C/BraA04g021710.3C/BraA07g022020.3C/BraA02g018000.3C	BraA09g019440.3C/BraA01g013470.3C/BraA09g042420.3C/BraA03g050560.3C/BraA03g016260.3C/BraA10g028200.3C/BraA10g030360.3C/BraA02g005190.3C/BraA03g005990.3C/BraA06g027070.3C/BraA06g019160.3C/BraA04g021710.3C/BraA07g022020.3C/BraA02g018000.3C	brp:103839279/brp:103860424/brp:103841041/brp:103861341/brp:103857323/brp:103846880/brp:103847118/brp:103850907/brp:103856040/brp:103873770/brp:103846527/brp:103865043/brp:103830010/brp:103852437	14	1	BraA02g018000.3C	13	BraA09g019440.3C/BraA01g013470.3C/BraA09g042420.3C/BraA03g050560.3C/BraA03g016260.3C/BraA10g028200.3C/BraA10g030360.3C/BraA02g005190.3C/BraA03g005990.3C/BraA06g027070.3C/BraA06g019160.3C/BraA04g021710.3C/BraA07g022020.3C
brp04075	Plant hormone signal transduction	38/287	425/6336	3.35e-05	0.000832281	BraA03g040670.3C/BraA09g065000.3C/BraA03g059020.3C/BraA01g030980.3C/BraA03g045210.3C/BraA10g002790.3C/BraA01g003540.3C/BraA02g012200.3C/BraA06g044670.3C/BraA09g017500.3C/BraA07g028010.3C/BraA07g026840.3C/BraA01g003530.3C/BraA03g019900.3C/BraA06g005530.3C/BraA10g002780.3C/BraA10g022110.3C/BraA07g016670.3C/BraA04g016970.3C/BraA02g035550.3C/BraA09g000950.3C/novel.1197/BraA03g057870.3C/BraA10g003090.…	BraA03g040670.3C/BraA09g065000.3C/BraA03g059020.3C/BraA01g030980.3C/BraA03g045210.3C/BraA10g002790.3C/BraA01g003540.3C/BraA02g012200.3C/BraA06g044670.3C/BraA09g017500.3C/BraA07g028010.3C/BraA07g026840.3C/BraA01g003530.3C/BraA03g019900.3C/BraA06g005530.3C/BraA10g002780.3C/BraA10g022110.3C/BraA07g016670.3C/BraA04g016970.3C/BraA02g035550.3C/BraA09g000950.3C/-/BraA03g057870.3C/BraA10g003090.3C/BraA06…	brp:103859990/brp:103843664/brp:103862373/brp:103833878/brp:103860664/brp:103844275/brp:103834703/brp:103845191/brp:103828083/brp:103838572/brp:103830675/brp:103830545/brp:103834602/brp:103857759/brp:103871579/brp:103844276/brp:103845882/brp:103829523/brp:103864444/brp:103854001/brp:103836849/brp:103831948/brp:103862237/brp:103844245/brp:103872443/brp:103830315/brp:103834391/brp:103842560/brp:103…	38	11	BraA02g012200.3C/BraA07g028010.3C/BraA07g026840.3C/BraA06g005530.3C/BraA04g016970.3C/BraA09g000950.3C/BraA06g012490.3C/BraA07g024750.3C/BraA09g057760.3C/BraA02g011810.3C/BraA03g037500.3C	27	BraA03g040670.3C/BraA09g065000.3C/BraA03g059020.3C/BraA01g030980.3C/BraA03g045210.3C/BraA10g002790.3C/BraA01g003540.3C/BraA06g044670.3C/BraA09g017500.3C/BraA01g003530.3C/BraA03g019900.3C/BraA10g002780.3C/BraA10g022110.3C/BraA07g016670.3C/BraA02g035550.3C/novel.1197/BraA03g057870.3C/BraA10g003090.3C/BraA08g015710.3C/BraA09g055860.3C/BraA03g021190.3C/BraA02g007410.3C/BraA09g056680.3C/BraA10g002840.…
brp00040	Pentose and glucuronate interconversions	15/287	100/6336	3.74e-05	0.000832281	BraA01g024980.3C/BraA09g004370.3C/BraA07g031150.3C/BraA09g001840.3C/BraA10g003210.3C/BraA02g006030.3C/BraA10g001440.3C/BraA02g039910.3C/BraA05g007790.3C/BraA03g023660.3C/BraA09g044170.3C/BraA09g064740.3C/BraA05g016640.3C/BraA02g017840.3C/BraA07g033050.3C	BraA01g024980.3C/BraA09g004370.3C/BraA07g031150.3C/BraA09g001840.3C/BraA10g003210.3C/BraA02g006030.3C/BraA10g001440.3C/BraA02g039910.3C/BraA05g007790.3C/BraA03g023660.3C/BraA09g044170.3C/BraA09g064740.3C/BraA05g016640.3C/BraA02g017840.3C/BraA07g033050.3C	brp:103873981/brp:103837270/brp:103831011/brp:103836758/brp:103844229/brp:103846408/brp:103844561/brp:103854567/brp:103867164/brp:103858168/brp:103841243/brp:103843635/brp:103848519/brp:103852424/brp:103831201	15	3	BraA09g001840.3C/BraA05g007790.3C/BraA03g023660.3C	12	BraA01g024980.3C/BraA09g004370.3C/BraA07g031150.3C/BraA10g003210.3C/BraA02g006030.3C/BraA10g001440.3C/BraA02g039910.3C/BraA09g044170.3C/BraA09g064740.3C/BraA05g016640.3C/BraA02g017840.3C/BraA07g033050.3C
brp00360	Phenylalanine metabolism	11/287	59/6336	5.44e-05	0.00096878	BraA03g016260.3C/BraA04g026260.3C/BraA07g031570.3C/BraA04g006280.3C/BraA02g027990.3C/BraA08g009880.3C/BraA03g039690.3C/BraA04g021710.3C/BraA07g021160.3C/BraA02g018000.3C/BraA05g025870.3C	BraA03g016260.3C/BraA04g026260.3C/BraA07g031570.3C/BraA04g006280.3C/BraA02g027990.3C/BraA08g009880.3C/BraA03g039690.3C/BraA04g021710.3C/BraA07g021160.3C/BraA02g018000.3C/BraA05g025870.3C	brp:103857323/brp:103865574/brp:103831048/brp:103841251/brp:103868133/brp:103833801/brp:103859898/brp:103865043/brp:103829920/brp:103852437/brp:103869196	11	3	BraA02g027990.3C/BraA02g018000.3C/BraA05g025870.3C	8	BraA03g016260.3C/BraA04g026260.3C/BraA07g031570.3C/BraA04g006280.3C/BraA08g009880.3C/BraA03g039690.3C/BraA04g021710.3C/BraA07g021160.3C
brp03030	DNA replication	12/287	75/6336	0.000119404	0.00177115	BraA06g041970.3C/BraA08g005680.3C/BraA09g063390.3C/BraA09g002130.3C/BraA03g043980.3C/BraA04g014530.3C/BraA02g032740.3C/BraA06g033830.3C/BraA04g018020.3C/BraA03g025200.3C/BraA01g043980.3C/BraA02g017770.3C	BraA06g041970.3C/BraA08g005680.3C/BraA09g063390.3C/BraA09g002130.3C/BraA03g043980.3C/BraA04g014530.3C/BraA02g032740.3C/BraA06g033830.3C/BraA04g018020.3C/BraA03g025200.3C/BraA01g043980.3C/BraA02g017770.3C	brp:103827741/brp:103833124/brp:103843463/brp:103836781/brp:103860562/brp:103864126/brp:103853694/brp:103874514/brp:103864559/brp:103858328/brp:103843883/brp:103852416	12	0		12	BraA06g041970.3C/BraA08g005680.3C/BraA09g063390.3C/BraA09g002130.3C/BraA03g043980.3C/BraA04g014530.3C/BraA02g032740.3C/BraA06g033830.3C/BraA04g018020.3C/BraA03g025200.3C/BraA01g043980.3C/BraA02g017770.3C
brp00350	Tyrosine metabolism	7/287	44/6336	0.00329185	0.0418535	BraA02g041970.3C/BraA02g027990.3C/BraA06g042570.3C/BraA09g023530.3C/BraA08g009880.3C/BraA09g040580.3C/BraA08g026820.3C	BraA02g041970.3C/BraA02g027990.3C/BraA06g042570.3C/BraA09g023530.3C/BraA08g009880.3C/BraA09g040580.3C/BraA08g026820.3C	brp:103854788/brp:103868133/brp:103827804/brp:103839444/brp:103833801/brp:103869051/brp:103835700	7	4	BraA02g027990.3C/BraA06g042570.3C/BraA09g023530.3C/BraA08g026820.3C	3	BraA02g041970.3C/BraA08g009880.3C/BraA09g040580.3C
brp00071	Fatty acid degradation	8/287	58/6336	0.00428078	0.0476237	BraA02g041970.3C/BraA02g039900.3C/BraA03g059920.3C/BraA06g042570.3C/BraA09g040580.3C/BraA08g026820.3C/BraA09g013870.3C/BraA03g040860.3C	BraA02g041970.3C/BraA02g039900.3C/BraA03g059920.3C/BraA06g042570.3C/BraA09g040580.3C/BraA08g026820.3C/BraA09g013870.3C/BraA03g040860.3C	brp:103854788/brp:103854565/brp:103862462/brp:103827804/brp:103869051/brp:103835700/brp:103838201/brp:103860006	8	4	BraA06g042570.3C/BraA08g026820.3C/BraA09g013870.3C/BraA03g040860.3C	4	BraA02g041970.3C/BraA02g039900.3C/BraA03g059920.3C/BraA09g040580.3C
