# Supplementary material for: Transcriptome and Metabolome Profiling to Explore the Causes of Purple Leaves Formation in Non-Heading Chinese Cabbage (Brassica rapa L. ssp. chinensis Makino var. mutliceps Hort.)
Source: Foods. 2022 Jun 17;11(12):1787. doi: 10.3390/foods11121787 (PMC9222747; doi:10.3390/foods11121787)
Supplement: Supplementary file 1 [file foods-11-01787-s001.zip › foods-1720527-supplementary/Table S6. Differentially expressed TFs in Green vs Purple.xlsx]

## Sheet: Sheet1
Table S6. Differentially expressed TFs in Green vs Purple
gene_id	Green	Purple	log2FoldChange	pvalue	padj	gene_start	gene_end	tf_family	gene_description
BraA03g035760.3C	437.294	178.862	1.28701	7.81e-08	6.9e-06	17648690	17654002	ABC_tran	PF00005:ABC transporter|PF00664:ABC transporter transmembrane region
BraA03g035740.3C	283.538	85.1404	1.73061	2.09e-06	0.000100917	17636919	17643140	ABC_tran	PF00005:ABC transporter|PF00664:ABC transporter transmembrane region
BraA04g025880.3C	22.3555	1.55259	3.82322	0.000594954	0.0084743	18490423	18494027	ABC_tran	PF00005:ABC transporter
BraA03g061040.3C	9.85218	37.1267	-1.92285	0.000905125	0.0117807	32605052	32607504	AP2	PF00847:AP2 domain
BraA01g005240.3C	13.8931	43.3869	-1.64184	0.00286797	0.0277272	2518757	2519446	AP2	PF00847:AP2 domain
BraA06g032700.3C	3.73939	18.7435	-2.31375	0.00306571	0.0290774	22423144	22423656	AP2	PF00847:AP2 domain
BraA04g030870.3C	4.39677	20.6052	-2.26474	0.00464976	0.0396585	21105583	21106416	AP2	PF00847:AP2 domain
BraA03g059020.3C	10.062	83.9751	-3.03995	2.09e-12	5.23e-10	31297661	31297984	Auxin_inducible	PF02519:Auxin responsive protein
BraA01g003540.3C	25.9588	121.585	-2.22287	6.03e-08	5.6e-06	1756341	1756664	Auxin_inducible	PF02519:Auxin responsive protein
BraA06g044670.3C	91.7575	212.629	-1.21392	3.35e-06	0.000147225	28998582	28998896	Auxin_inducible	PF02519:Auxin responsive protein
BraA01g003530.3C	1.03825	22.6592	-4.45081	2.94e-05	0.000810404	1744623	1744937	Auxin_inducible	PF02519:Auxin responsive protein
BraA09g000950.3C	160.71	65.7974	1.29082	0.000291089	0.00483117	570481	570888	Auxin_inducible	PF02519:Auxin responsive protein
BraA03g009820.3C	4.01859	25.2085	-2.6971	0.000295499	0.00488729	4211132	4211515	Auxin_inducible	PF02519:Auxin responsive protein
BraA06g012490.3C	59.2309	18.2915	1.68143	0.000469267	0.00701687	6645985	6646422	Auxin_inducible	PF02519:Auxin responsive protein
BraA08g015710.3C	0	8.30658	-5.44768	0.000839169	0.0110687	12891929	12892243	Auxin_inducible	PF02519:Auxin responsive protein
BraA07g029140.3C	35.806	11.0483	1.68777	0.00501703	0.0419876	21545233	21545589	Auxin_inducible	PF02519:Auxin responsive protein
BraA09g028560.3C	51.6547	1541.5	-4.90268	1.98e-166	1.88e-162	19593883	19597435	bHLH	PF00010:Helix-loop-helix DNA-binding domain|PF14215:bHLH-MYC and R2R3-MYB transcription factors N-terminal
BraA03g001470.3C	1102.62	173.436	2.66535	2.06e-22	1.5e-19	682313	683615	bHLH	PF00010:Helix-loop-helix DNA-binding domain
BraA04g003640.3C	245.45	47.8551	2.35278	7.76e-13	2.07e-10	2265287	2266231	bHLH	PF00010:Helix-loop-helix DNA-binding domain
BraA03g003320.3C	131.357	266.986	-1.02243	8.51e-06	0.000309255	1457229	1459985	bHLH	PF00010:Helix-loop-helix DNA-binding domain
BraA04g003580.3C	10.136	0	5.84921	0.00011648	0.00239077	2235541	2236383	bHLH	PF00010:Helix-loop-helix DNA-binding domain
BraA04g029140.3C	9.72113	0	5.79704	0.000223098	0.003929	20234400	20235216	bHLH	PF00010:Helix-loop-helix DNA-binding domain
BraA04g003660.3C	177.723	2.98343	5.8836	0.000529404	0.00769037	2277233	2278391	bHLH	PF00010:Helix-loop-helix DNA-binding domain
BraA03g015770.3C	43.2727	99.0679	-1.20134	0.000981026	0.0125096	7204190	7205686	bHLH	PF00010:Helix-loop-helix DNA-binding domain
BraA09g013280.3C	12.9178	41.0303	-1.67239	0.00100876	0.0127839	7821182	7824280	bHLH	PF14215:bHLH-MYC and R2R3-MYB transcription factors N-terminal|PF00010:Helix-loop-helix DNA-binding domain
BraA01g016110.3C	29.2217	9.21598	1.66904	0.00261823	0.0258829	8521613	8522482	bHLH	PF00010:Helix-loop-helix DNA-binding domain
BraA03g012540.3C	3.86524	19.1074	-2.32215	0.0028795	0.0278104	5385570	5387989	bHLH	PF00010:Helix-loop-helix DNA-binding domain
BraA09g048650.3C	355.583	1067.02	-1.58573	6.72e-15	2.52e-12	36530508	36532349	bZIP_1	PF00170:bZIP transcription factor
BraA07g023260.3C	105.323	443.062	-2.07763	8.39e-14	2.63e-11	18550980	18552767	bZIP_1	PF00170:bZIP transcription factor
BraA05g002870.3C	206.469	520.173	-1.33395	5.99e-13	1.63e-10	1537943	1539415	bZIP_1	PF00170:bZIP transcription factor
BraA03g022270.3C	16.1281	65.8415	-2.0536	6.99e-06	0.000266991	10703962	10705957	bZIP_1	PF00170:bZIP transcription factor
BraA07g026840.3C	49.6559	7.66981	2.68219	2.37e-05	0.000689699	20322704	20324445	bZIP_1	PF14144:Seed dormancy control|PF00170:bZIP transcription factor
BraA03g007110.3C	26.8108	3.36055	2.96133	3.06e-05	0.000838139	3050073	3050618	bZIP_1	PF00170:bZIP transcription factor
BraA02g040390.3C	233.287	96.7492	1.26824	4.37e-05	0.00110117	28073421	28077060	bZIP_1	PF02416:mttA/Hcf106 family|PF12498:Basic leucine-zipper C terminal|PF00170:bZIP transcription factor
BraA06g005530.3C	27.3059	3.43932	2.98375	6.34e-05	0.00146415	3265769	3270798	bZIP_1	PF00170:bZIP transcription factor|PF14144:Seed dormancy control
BraA03g059700.3C	403.919	817.804	-1.01769	9.06e-08	7.82e-06	31716103	31719675	C2	PF00168:C2 domain|PF12357:Phospholipase D C terminal|PF00614:Phospholipase D Active site motif
BraA05g015080.3C	238.382	75.1072	1.6638	2.82e-07	1.98e-05	8643844	8646645	C2	PF00168:C2 domain
BraA09g013000.3C	2.06274	29.4849	-3.83591	2.53e-05	0.000725472	7644819	7645889	C2	PF00168:C2 domain
BraA01g002750.3C	22.3853	62.0011	-1.46065	0.000182591	0.00337879	1371272	1382615	C2	PF05000:RNA polymerase Rpb1, domain 4|PF00168:C2 domain|PF04990:RNA polymerase Rpb1, domain 7|PF00623:RNA polymerase Rpb1, domain 2|PF04997:RNA polymerase Rpb1, domain 1|PF00614:Phospholipase D Active site motif|PF04992:RNA polymerase Rpb1, domain 6|PF12357:Phospholipase D C terminal|PF04983:RNA polymerase Rpb1, domain 3|PF04998:RNA polymerase Rpb1, domain 5
BraA03g037580.3C	101.682	50.1294	1.02099	0.000388533	0.00604883	18619824	18621041	C2	PF00168:C2 domain
BraA03g030000.3C	51.8756	16.2516	1.6682	0.000777695	0.0104265	15097790	15100939	C2	PF08372:Plant phosphoribosyltransferase C-terminal|PF00168:C2 domain
BraA03g028400.3C	29.668	8.2844	1.82032	0.00243018	0.0245166	14216663	14218360	C2	PF01412:Putative GTPase activating protein for Arf|PF00168:C2 domain
BraA09g040000.3C	99.0525	42.3798	1.21743	0.00328805	0.0306863	31277676	31278324	C2	PF00168:C2 domain
BraA04g000580.3C	61.5036	24.6176	1.31071	0.00505811	0.04222	403416	404234	C2	PF00168:C2 domain
BraA01g024580.3C	18.4911	44.9391	-1.28665	0.00264432	0.0260686	14403864	14405892	E2F_TDP	PF02319:E2F/DP family winged-helix DNA-binding domain
BraA06g018770.3C	21.1033	47.8706	-1.16885	0.0063599	0.0496525	10642619	10644726	E2F_TDP	PF02319:E2F/DP family winged-helix DNA-binding domain
BraA07g023180.3C	68.5131	34.2952	1.00254	0.00241148	0.0244143	18510488	18512302	GRAS	PF03514:GRAS domain family
BraA03g060820.3C	7.66755	54.2623	-2.83159	2.51e-06	0.000116647	32410073	32410948	LBD	PF03195:Lateral organ boundaries (LOB) domain
BraA07g035710.3C	311.545	1310.91	-2.07577	2.04e-16	9.38e-14	25180918	25181774	MYB	PF00249:Myb-like DNA-binding domain
BraA02g038530.3C	285.36	1039.27	-1.86679	9.72e-14	2.98e-11	26851355	26854885	MYB	PF01357:Myb-like DNA-binding domain
BraA05g035590.3C	254.345	111.105	1.19385	7.53e-05	0.00167699	25040383	25041269	MYB	PF00249:Myb-like DNA-binding domain
novel.1594	42.6127	11.0418	1.94725	0.000150181	0.00290289	9499732	9500808	MYB	PF00249:Myb-like DNA-binding domain
BraA03g011590.3C	176.042	82.5611	1.08834	0.000320546	0.00521084	5005500	5006578	MYB	PF00249:Myb-like DNA-binding domain
BraA03g012780.3C	41.8551	13.6768	1.60728	0.00111352	0.0137289	5506734	5508116	MYB	PF00249:Myb-like DNA-binding domain
BraA03g011150.3C	93.1694	34.491	1.43248	0.00143436	0.0166012	4812469	4813397	MYB	PF00249:Myb-like DNA-binding domain
BraA05g040860.3C	11.7163	36.9505	-1.65725	0.00218265	0.022677	27620521	27621700	MYB	PF00249:Myb-like DNA-binding domain
BraA06g044770.3C	59.6721	119.165	-1.00562	0.00257972	0.0255605	29036204	29037210	MYB	PF00249:Myb-like DNA-binding domain
BraA01g043260.3C	20.6582	5.30815	1.95763	0.00483753	0.0408569	28766635	28768323	MYB	PF14379:MYB-CC type transfactor, LHEQLE motif|PF00249:Myb-like DNA-binding domain
BraA05g032390.3C	13.8781	36.7485	-1.40003	0.00397877	0.0352748	23505660	23506753	PHD	PF13832:PHD-zinc-finger like domain|PF00628:PHD-finger
BraA05g017340.3C	131.29	54.7368	1.26177	1.91e-05	0.00058112	10414466	10415087	SBP	PF03110:SBP domain
BraA03g015900.3C	80.6497	171.711	-1.08982	4.8e-05	0.00118918	7286909	7288237	SBP	PF03110:SBP domain
BraA05g002720.3C	29.2936	77.2845	-1.41009	0.00155518	0.01767	1497805	1499787	SBP	PF03110:SBP domain
BraA08g012290.3C	138.372	45.0758	1.61418	2.22e-07	1.64e-05	10644496	10651737	SNF2_N	PF00271:Helicase conserved C-terminal domain|PF00176:SNF2 family N-terminal domain|PF00078:Reverse transcriptase (RNA-dependent DNA polymerase)
BraA03g024530.3C	128.188	262.76	-1.03924	8.32e-06	0.000304808	12058940	12063777	SWIRM	PF16495:SWIRM-associated region 1|PF04433:SWIRM domain|PF00249:Myb-like DNA-binding domain|PF12146:Serine aminopeptidase, S33
BraA07g034590.3C	25.304	75.4272	-1.57594	0.000199325	0.00360606	24552984	24553949	TCP	PF03634:TCP family transcription factor
BraA01g036950.3C	23.2373	55.2123	-1.25242	0.000820737	0.0108607	25127141	25128193	TCP	PF03634:TCP family transcription factor
BraA02g018710.3C	28.3297	7.03267	2.01927	0.000866286	0.0113404	10566894	10568005	TCP	PF03634:TCP family transcription factor
BraA07g030260.3C	26.3966	79.0843	-1.58864	0.00114877	0.0140777	22152270	22153226	TCP	PF03634:TCP family transcription factor
BraA02g042560.3C	37.0812	74.6485	-1.01216	0.00192848	0.0206918	29543733	29544263	TCP	PF03634:TCP family transcription factor
BraA10g011840.3C	113.943	266.516	-1.22302	1.04e-07	8.68e-06	9752316	9754506	WD40	PF00400:WD domain, G-beta repeat
BraA03g057390.3C	108.091	216.642	-1.00183	9.81e-05	0.0020844	30157748	30162247	WD40	PF08513:LisH|PF00400:WD domain, G-beta repeat
BraA03g019460.3C	2.80929	109.459	-5.31329	1.25e-19	7.77e-17	9202790	9204314	WRKY	PF03106:WRKY DNA -binding domain
BraAnng005520.3C	26.5133	174.448	-2.72668	1.44e-15	5.95e-13	70382	70904	WRKY	PF03106:WRKY DNA -binding domain
BraA05g008220.3C	0	39.8293	-7.71103	1.25e-09	1.82e-07	4228296	4229785	WRKY	PF03106:WRKY DNA -binding domain
BraA01g014490.3C	253.198	62.6645	2.00955	1.59e-08	1.76e-06	7721909	7723035	WRKY	PF03106:WRKY DNA -binding domain
BraA04g021550.3C	112.521	33.3157	1.75175	3.1e-06	0.000138528	16139418	16140792	WRKY	PF03106:WRKY DNA -binding domain
BraA09g016030.3C	261.256	103.021	1.33816	2.91e-05	0.000804143	9756593	9759001	WRKY	PF03106:WRKY DNA -binding domain
BraA09g006250.3C	41.3486	4.28961	3.24855	0.000111051	0.00230086	3644761	3646267	WRKY	PF03106:WRKY DNA -binding domain
BraA02g019120.3C	72.5611	33.595	1.10449	0.000978393	0.0124893	10840403	10842253	WRKY	PF03106:WRKY DNA -binding domain
BraA03g023460.3C	9.92634	0.350273	4.8681	0.00134253	0.0157753	11247959	11249634	WRKY	PF03106:WRKY DNA -binding domain
BraA05g007160.3C	32.1836	6.0295	2.39096	0.00174477	0.019182	3646370	3649581	WRKY	PF03106:WRKY DNA -binding domain
BraA04g028830.3C	6.24323	0	5.15158	0.00219248	0.0227526	20079795	20081428	WRKY	PF03106:WRKY DNA -binding domain
BraA02g028540.3C	56.2134	15.4106	1.85119	0.00248531	0.0248727	17828776	17829988	WRKY	PF03106:WRKY DNA -binding domain
