# Supplementary material for: Transcriptome and Metabolome Profiling to Explore the Causes of Purple Leaves Formation in Non-Heading Chinese Cabbage (Brassica rapa L. ssp. chinensis Makino var. mutliceps Hort.)
Source: Foods. 2022 Jun 17;11(12):1787. doi: 10.3390/foods11121787 (PMC9222747; doi:10.3390/foods11121787)
Supplement: Supplementary file 1 [file foods-11-01787-s001.zip › foods-1720527-supplementary/Table S7. Statistic of differentially expressed TFs.xlsx]

## Sheet: Sheet1
Table S7. Statistic of differentially expressed TFs
Comparison group	TF name	Number of DEGs	Up-regulated DEGs	Down-regulated genes	Description
Green vs Purple	WRKY	12	9	3	WRKY DNA -binding domain
	bHLH	11	6	5	Helix-loop-helix DNA-binding domain
	MYB	10	6	4	Myb-like DNA-binding domain
	bZIP	8	4	4	bZIP transcription factor
	TCP	5	1	4	TCP family transcription factor
	AP2	4	0	4	AP2 domain
	SBP	3	1	2	SBP domain
	WD40	2	0	2	WD domain
	GRAS	1	1	0	GRAS domain family
	LBD	1	0	1	Lateral organ boundaries domain
	Other TFs	26	13	13
	Total	83	41	42
