# Supplementary material for: Transcriptome and Metabolome Profiling to Explore the Causes of Purple Leaves Formation in Non-Heading Chinese Cabbage (Brassica rapa L. ssp. chinensis Makino var. mutliceps Hort.)
Source: Foods. 2022 Jun 17;11(12):1787. doi: 10.3390/foods11121787 (PMC9222747; doi:10.3390/foods11121787)
Supplement: Supplementary file 1 [file foods-11-01787-s001.zip › foods-1720527-supplementary/Table S8. List of genes involved in chlorophyll biosynthesis non-heading Chinese cabbage.xlsx]

## Sheet: Sheet1
Table S8. List of genes involved in chlorophyll biosynthesis non-heading Chinese cabbage
B.rapa	Purple_average_fpkm	Green_average_fpkm	FoldChange	GreenvsPurple_log2FoldChange	GreenvsPurple_pvalue	GreenvsPurple_padj	NAME	A. thaliana
BraA09g062130.3C	5.98683	3.72232	0.622601	-0.683621	0.00704956	0.0535616	HEMA	AT1G09940
BraA06g027050.3C	120.701	90.1393	0.747033	-0.420755	0.00141945	0.0164554	GSA1	AT5G63570
BraA09g007910.3C	77.2705	48.102	0.622675	-0.683448	3.07e-05	0.000838348	GSA1	AT5G63570
BraA10g007810.3C	0.016668	0	NA	NA	NA	NA	HEMB2	AT1G44318
BraA07g034610.3C	123.641	117.862	0.953352	-0.0689189	0.613459	0.832707	HEMB1	AT1G69740
BraA02g002650.3C	37.3385	22.1377	0.593681	-0.752241	0.000149981	0.00290098	HEMC	AT5G08280
BraA03g003420.3C	31.6387	27.2073	0.860082	-0.217455	0.223972	0.50569	HEMC	AT5G08280
BraA10g030600.3C	59.7913	36.7877	0.615721	-0.699652	1.9e-05	0.000580145	HEMC	AT5G08280
BraA09g052610.3C	48.9422	54.8576	1.12072	0.16443	0.208394	0.486417	HEMD	AT2G26540
BraA09g065310.3C	19.4599	17.1437	0.880159	-0.184164	0.275083	0.565672	HEMF	AT1G03475
BraA10g002030.3C	113.66	88.8843	0.782386	-0.354047	0.0134307	0.0837545	HEMF	AT1G03475
BraA10g001110.3C	153.794	145.641	0.946948	-0.0786424	0.503034	0.763544	HEMG1	AT4G01690
BraA10g024790.3C	12.1911	10.7521	0.880983	-0.182815	0.353737	0.643418	HEMG2	AT5G14220
BraA03g005840.3C	306.859	364.946	1.18927	0.250082	0.022314	0.118683	CHLH	AT5G13630
BraA06g005680.3C	164.613	163.175	0.991294	-0.0126144	0.915397	0.968019	CHLD	AT1G08520
BraA01g009960.3C	317.548	314.342	0.989921	-0.0146152	0.894718	0.960521	CHLI	AT4G18480
BraA03g048280.3C	83.2005	71.413	0.858229	-0.220565	0.106568	0.329474	CHLI	AT4G18480
BraA03g052230.3C	71.2733	63.64	0.892657	-0.163823	0.214639	0.494188	CHLM	AT4G25080
BraA04g003690.3C	13.4959	18.2843	1.35396	0.437183	0.0919803	0.301563	CRD1	AT3G56940
BraA07g022590.3C	544.264	609.186	1.11927	0.162563	0.219422	0.499885	CRD1	AT3G56940
BraA10g012360.3C	0.137395	0	0.068345	-3.87102	0.168379	1	PORA	AT5G54190
BraA01g018190.3C	448.347	269.786	0.601727	-0.732818	0.137733	0.382446	PORB	AT4G27440
BraA03g053700.3C	398.468	246.509	0.618636	-0.692838	0.0897153	0.296738	PORB	AT4G27440
BraA08g035300.3C	146.517	125.692	0.857696	-0.221462	0.126389	0.364009	PORC	AT1G03630
BraA10g002190.3C	157.442	143.904	0.913968	-0.129785	0.303213	0.594407	PORC	AT1G03630
BraA10g021490.3C	54.249	53.004	0.97703	-0.0335247	0.799343	0.922893	DVR	AT5G18660
BraA01g022230.3C	209.444	215.419	1.02852	0.0405697	0.768579	0.909775	CHLG	AT3G51820
BraA09g043060.3C	79.256	72.7894	0.918432	-0.122755	0.360949	0.650383	CHLG	AT3G51820
BraA07g019570.3C	246.766	251.432	1.01895	0.0270768	0.829026	0.935113	CLD1	AT5G38520
BraA10g007770.3C	81.1407	100.45	1.2379	0.307899	0.0564676	0.220692	CAO	AT1G44446
BraA10g003160.3C	106.978	127.73	1.19384	0.255611	0.0387282	0.17332	HCAR	AT1G04620
BraA04g008820.3C	129.447	108.387	0.837064	-0.256589	0.148414	0.400591	NYC	AT4G13250
BraA08g006610.3C	239.148	209.249	0.87483	-0.192926	0.285521	0.577173	NYC	AT4G13250
BraA03g001800.3C	43.288	45.5517	1.05203	0.0731788	0.680539	0.868832	NOL	AT5G04900
BraA06g015220.3C	93.1781	71.4176	0.766402	-0.383827	0.470478	0.739911	CLH1	AT1G19670
BraA09g019990.3C	0.651443	0.845159	1.30249	0.381271	0.576217	0.809972	CLH2	AT5G43860
BraA01g001750.3C	36.8657	40.4067	1.096	0.132244	0.404465	0.687934	RCCR	AT4G37000
