# Supplementary material for: Transcriptome and Metabolome Profiling to Explore the Causes of Purple Leaves Formation in Non-Heading Chinese Cabbage (Brassica rapa L. ssp. chinensis Makino var. mutliceps Hort.)
Source: Foods. 2022 Jun 17;11(12):1787. doi: 10.3390/foods11121787 (PMC9222747; doi:10.3390/foods11121787)
Supplement: Supplementary file 1 [file foods-11-01787-s001.zip › foods-1720527-supplementary/Table S9. List of primers of qRT-PCR.xlsx]

## Sheet: Sheet1
Table S9. List of primers of qRT-PCR
Gene id	Primer of qRT-PCR
BraA07g031570.3C	CCCACCGATGCTCCTCCTA
	GCTTTTTCCCGTGGACCCTA
BraA05g025870.3C	CTGAAATGGGAACAGTGGCTAA
	CACAGTCCCACACGAACCAG
BraA03g005990.3C	GGCTCAGACCATTCTTCCCG
	CTCAACCTCGTCAAGTATCGC
BraA02g005190.3C	ACCTCGCTGAGAACAACCGT
	CTGGGAGGATGGTCTGAGCA
BraA10g028200.3C	GGTTCACGAGGTTCCTTTTCC
	CGGTCTTGCCTTTCCATTTG
BraA09g042420.3C	GACGATGTTGGTGGGAAAAGA
	CAGGAGGTAAGGCGAAGAAGTC
BraA10g030360.3C	CAACATTGGAGATTTCGTGCC
	CCGTTCTTCATCGCCTCGT
BraA06g027070.3C	CCTAAGCAACCCCAACGAAG
	TCCCAACTTCTTTCAACCGC
BraA09g019440.3C	GACGGCGTTTTCCACATAGC
	ATCCCCAACACTCCATTCACT
BraA03g050560.3C	GCAAATAGCGGAATCAAATCG
	CCCAGTCCATAGCAGCCTTC
BraA01g013470.3C	CCACAAGTCCCCACCATCG
	GTCCATAGCCGCCTTTTTGA
BraA08g009740.3C	GACCACAATCTCAGCCCTCC
	GGACGAGCACCGAGTAGATAAC
BraA01g032130.3C	GGCAAAAAGATGCGAACCTCC
	TCTCTCGTTGTCCGACCAGC
BraA02g006880.3C	CCAAATACTCCAACCAAGGCA
	ACCAAAACGGCGTCACATTC
BraA03g045490.3C	GGCTCCAGCAACTCTAACCG
	ACGACCTGAAAAACTCCCCA
BraA03g060820.3C	CATCCTTCGTCCTTGCTTCC
	ACGCAGGGCGGTTTAGTTC
BraA04g006280.3C	TCCAGGGGACTCCGATAGG
	TCCGCTCCTTTGAATCCGTA
BraA04g026260.3C	ATGGGCAAAGGAACCGATAGT
	CTCTTGTGGCGGAGTGTGGT
BraA06g004850.3C	CTCAAGGCGAGTCAATTACTCA
	GGTCAAATAGTCCCACGAGAGC
BraA07g022020.3C	GCTTCCTCCAATCCCCTCTT
	CTCCTCTGTGGTTTTGCCTTT
BraA07g035710.3C	CTGGACGAACCGACGACG
	GGGACGAGACCGATGTTGAG
BraA09g013280.3C	CTCGCAAAAAGTGCTTCGCT
	CACGCTTGTAGAAGTTGTCGGA
BraA09g028560.3C	GAGAAAGCGGCGTGGTCAT
	TTTTGGTTTGGCTCGTGATG
BraA10g022740.3C	GAACCTTTTGGGCAAGTCTCTA
	GCGTCACATTCTTCGCCTAAC
BraA03g039690.3C	TCTTTCGGCGATGAGGACG
	TGGGAAACTTGAGGAGCACG
BraA07g021160.3C	TCGGAGGAGAGACGCTAACG
	CGACCCCGTTTTTCGTTCT
BraA08g035120.3C	TTGCCCAAGTTACCTCCTCC
	CAAATGTCCTGCGGCTACCT
BraA09g003850.3C	GCCTTCTGACTCAATCACACTTCC
	GTGTGGCGGAGAGAGAGGATT
BraA09g044270.3C	ACTCCAAAGCCACAGGTCCC
	CTCAGGCTTCCCGCTCATAA
BraA09g046060.3C	CTGTCCGTCACCGTTACCCA
	ATCCAAACCTCGCACACCTG
BraA10g024990.3C	GCGGAGAAGATGAGAGCCAC
	AAACCGAACAAGACACCCCA
